# Supplementary material for: Spatiotemporal relationships of coyotes and free-ranging domestic cats as indicators of conflict in Culver City, California
Source: PeerJ. 2022 Oct 7;10:e14169. doi: 10.7717/peerj.14169 (PMC9549883; doi:10.7717/peerj.14169)
Supplement: Supplemental Information 8 — Excel spreadsheet of citizen science reports of coyote sightings and cat deaths reported to Culver City. [file peerj-10-14169-s008.csv]

Date	Period	Time	Location	Latitude	Longitude	Quantity	Kill	CoyoteIncident	OtherInformation
7/29/2013	3.13	8:00 AM	Linda Way	33.998726	-118.383794	1	no	Coyote Sighting	Chased a cat into the cemetery
9/28/2013	3.13		Esterina Way	33.996495	-118.385011	1	no	Coyote Sighting	3 over the course of a week
9/29/2013	3.13	3:00 AM	Flaxton Street and Cranks Road	33.997484	-118.385664	1	no	Coyote Observation	Howling in the night
5/19/2014	2.14		Northgate Street	34.000877	-118.389084	1	yes	Coyote Incident (Kill-Cat)	Cat killed by coyote
6/29/2014	2.14	5:00 AM	Galvin Street	34.000028	-118.390183	2	yes	Coyote Incident (Kill-Cat)	1st: 25 lbs; 2nd: 15-20lbs. Attacked and killed neighbor's cat
7/3/2014	3.14	6:18 PM	10618 Flaxton Street	34.000219	-118.386448	1	no	Coyote Sighting	Cruising street. On security cam: https://culvercrest.nextdoor.com/news_feed/?post=13127441
7/7/2014	3.14		West LA College adjacent	34.008354	-118.387237	N/A	no	Coyote Incident (Attack-Cat)	Various attacks on cats reported
7/4/2014	3.14		Galvin Street	34.000295	-118.389143		yes		first cat of one below
7/11/2014	3.14		Galvin Street	34.000295	-118.389143	N/A	yes	Coyote Incident (Kill-Cat)	2 cats killed over last 2 weeks
7/11/2014	3.14		Eveward Road	33.996403	-118.389045	N/A	yes	Coyote Incident (Kill-Kitten)	Kitten killed by coyote
7/13/2014	3.14	9:10 PM	Molony Road	33.994774	-118.386115	1	no	Coyote Sighting	Seen in front of the house
8/8/2014	3.14	5:00 AM	Bernardo Street and Tellefson Road	33.996242	-118.38826	1	no	Coyote Sighting
8/8/2014	3.14	5:00 AM	Cranks Road	33.996942	-118.386219	1	no	Coyote Sighting
9/1/2014	3.14		S. Chariton (Ladera)	33.989574	-118.370942	N/A	yes	Coyote Incident (Kill-Cat)	Cat killed by coyote
2/3/2015	1.15		Shenandoah (Ladera)	33.987798	-118.37786	N/A	yes	Coyote Incident (Kill-Cat)	Cat killed by coyote
5/28/2015	2.15	8:00 PM	Youngworth Road	33.99902	-118.38674	1	no	Coyote Sighting	30 lb coyote, poised to enter yard with 2 small dogs
6/1/2015	2.15		Revere Place	34.013518	-118.392206	1	no	Coyote Sighting
6/9/2015	2.15	6:30 AM	Youngworth Road and Ranch Road	33.998388	-118.386568	1	no	Coyote Sighting	"Good-sized coyote"
6/9/2015	2.15	9:30 PM	Youngworth Road and Ranch Road	33.998388	-118.386568	1	no	Coyote Sighting
6/19/2015	2.15	6:30 AM	Flaxton Street	34.00047	-118.384965	1	no	Coyote Sighting
6/19/2015	2.15	8:40 PM	Flaxton Street	34.00047	-118.384965	1	no	Coyote Sighting	Cruising street.
7/3/2015	3.15		Ranch Road and Tellefson Road	33.997224	-118.388473	1	no	Coyote Sighting	Cruising street.
7/4/2015	3.15	11:00 PM	Ranch Road and Tellefson Road	33.997224	-118.388473	1	no	Coyote Sighting
7/4/2015	3.15	9:00 PM	Tellefson Road and Bernardo Road	33.996227	-118.388248	1	no	Coyote Sighting	Unconcerned about July 4 commotion; walked S on Tellefson; stopped in front yard of house at NW corner
7/5/2015	3.15	9:00 PM	Ranch Road	33.997659	-118.387904	2	no	Coyote Sighting	1st: larger. 2nd: smaller, with shorter legs
7/11/2015	3.15	12:00 PM	Flaxton Street	34.00047	-118.384965	Various	no	Coyote Observation	Howling
7/11/2015	3.15	4:00 PM	Ranch Road and Tellefson Road	33.997224	-118.388473	1	no	Coyote Sighting	Cruising street.
7/22/2015	3.15	8:20 PM	Vista de Oro (View Park)	33.998264	-118.345136	1	no	Coyote Sighting	Security cam: https://www.youtube.com/watch?v=f6n4D6Lqo0A&feature=youtu.be
7/26/2015	3.15	5:45 AM	Hill Road and Esterina Way	33.996461	-118.385072	Various	no	Coyote Observation	Heard attack on animal, howling
7/28/2015	3.15		VM - Location unspecified			1	no	Coyote Sighting
8/1/2015	3.15		10763 Galvin Street	34.000344	-118.389412	1	yes	Coyote Incident (Kill-Cat)	Coyote observed chasing and killing pet cat ("Toby")
8/23/2015	3.15	Evening	Flaxton Street	34.00047	-118.384965	Various	no	Coyote Observation	Howling
8/31/2015	3.15	9:18 AM	5916 Hill Road	33.996713	-118.385848	1	no	Coyote Sighting
9/2/2015	3.15		Kinston Avenue	34.000773	-118.393331	2	no	Coyote Sighting
9/9/2015	3.15	4:45 AM	West on Wrightcrest Drive at Leeview Court	34.016295	-118.375881	1	no	Coyote Sighting
9/12/2015	3.15		62nd & Halm (Ladera)	33.984516	-118.37655	1	no	Coyote Sighting	Cruising street
10/29/2015	4.15	7:00 PM	3846 Perham Drive	34.01696	-118.377321	1	no	Coyote Sighting
11/2/2015	4.15	6:00 AM	Ranch Road	33.997827	-118.387781	1	no	Coyote Sighting	Photo: https://culvercrest.nextdoor.com/news_feed/?post=17649087
11/6/2015	4.15	11:00 AM	10617 Youngworth Road	33.999695	-118.385996	1	no	Coyote Incident (Attack-Bites to Dog)	Bites to dog ("Presley")
11/6/2015	4.15		Northgate Road	34.001061	-118.389779	1	no	Coyote Sighting	Walked by backyard, kept going
11/6/2015	4.15	8:15 AM	10617 Flaxton Street	34.000525	-118.386504	1	no	Coyote Sighting	Coyote seen two houses down and on the opposite side of the road by the 5 year old/Ryan and 10 year old/another child
11/6/2015	4.15	8:15 AM	Flaxton Street	34.00047	-118.384965	1	no	Coyote Sighting	Out in broad daylight
11/6/2015	4.15	5:10 PM	Ranch Road	33.997827	-118.387781	1	no	Coyote Sighting	Cruising street
11/13/2015	4.15	4:00 PM	10721 Ranch Road	33.997469	-118.388598	1	yes	Coyote Incident (Kill-Dog)	Reported to have killed a 6 to 8 lb dog ("Joey") in its backyard; 6' wood fence
11/13/2015	4.15	11:30 PM	10821 Farragut Drive	34.007873	-118.400147	1	no	Coyote Sighting
11/14/2015	4.15	9:00 AM	Tellefson Road and Cranks Road	33.995186	-118.388106	1	no	Coyote Sighting	Out in broad daylight; scaling drainage ditch
11/17/2015	4.15	12:00 AM	11315 Playa Street	33.991386	-118.393676	1	no	Coyote Sighting
11/18/2015	4.15	6:30 AM	Farragut Drive and La Salle Avenue	34.016193	-118.393302	1	no	Coyote Sighting
11/18/2015	4.15	12:00 AM	Bernardo Road	33.995718	-118.389007	1	no	Coyote Sighting
11/18/2015	4.15	12:00 AM	At top of Ranch Road	33.998583	-118.386193	1	no	Coyote Sighting
11/18/2015	4.15	9:00 PM	Farragut Drive and Jackson Avenue	34.014699	-118.394438	1	no	Coyote Sighting
11/22/2015	4.15	7:32 PM	North of Ladera Heights in Oil Fields	33.99863	-118.373305	1	no	Coyote Sighting
12/22/2015	4.15	1:00 PM	La Cienega Boulevard and Kenneth Hahn State Park (LA)	34.018329	-118.37267	1	no	Deceased Coyote	North of Kenneth Hahn State Park
12/24/2015	4.15	7:45 PM	Tellefson Road and Cranks Road	33.995871	-118.387216	1	no	Coyote Sighting	Middle of road between Tellefson and Culview in front of construction
12/28/2015	4.15	7:35 PM	Cranks Road	33.995871	-118.387216	1	no	Coyote Sighting	Healthy looking coyote about size of med sized dog (45 lbs) in middle of road by construction
12/28/2015	4.15	10:30 PM	Holy Cross behind Marjan Avenue	33.992853	-118.378963	2	no	Coyote Sighting	One at first, joined by a second behind home in the cemetary
1/4/2016	1.16	7:40 PM	Hill Road	33.996463	-118.385053	1	no	Coyote Sighting	Walking down Hill Road toward cemetary gates into cemetary
1/7/2016	1.16	7:00 AM	Stever Court and Overland Avenue	33.996876	-118.390411	1	no	Coyote Sighting - By Elementary School	Checked traffic before crossing Overland heading toward Stever Court around El Rincon school; brown (~35 lbs)
1/11/2016	1.16	7:54 AM	5943 Wrightcrest Drive	34.016393	-118.377246	1	no	Coyote Sighting	Walking East on Wrightcrest Drive
1/12/2016	1.16		Raintree Circle	34.010158	-118.387671	Various	no	Coyote Sighting	Sightings on the hill of Raintree Circle and by the lake
1/15/2016	1.16	8:00 PM	Jefferson Boulevard and Kinston Avenue	34.001921	-118.394351	1	no	Coyote Sighting	East of Jefferson Boulevard
1/22/2016	1.16	7:45 AM	Cota Street and Westwood Boulevard	34.001008	-118.398048	1	no	Coyote Incident (Trailed Owner With Dog)	Trailed owner with dog in Lindberg Park; Hazing worked to scare off coyote
1/22/2016	1.16	8:00 AM	Jefferson Boulevard and Kinston Avenue	34.002259	-118.39522	1	no	Coyote Sighting	West on Kinston between Jefferson and Pickford Way and then turned around at Pickford Way toward Jefferson Boulevard
1/22/2016	1.16		11521 Braddock Drive	33.998433	-118.1044	1	no	Coyote Incident (Cat Leg)	Front yard (Picture of paw/leg with white short hair fur)
1/27/2016	1.16	3:26 PM	5166 Sepulveda Boulevard # 203	34.000056	-118.400924	1	no	Coyote Sighting	Coyote drinking from Ballona creek next to Culver City Senior Housing
2/8/2016	1.16	5:00 AM	Prospect Avenue and Venice Boulevard	34.01522	-118.412764	2	no	Coyote Sighting	Spotted two smaller and very skinny coyotes
2/15/2016	1.16		S. Chariton (Ladera)	33.990675	-118.37046	1	yes	Coyote Incident (Kill-Cat)	Cat killed by coyote
5/2/2016	2.16		Linda Way	33.998726	-118.383794	N/A	no	Coyote Observation	Heard attack on animal, howling
5/9/2016	2.16	6:57 AM	6000 Wright Terrace	34.015459	-118.379077	1	no	Coyote Sighting	Healthy looking coyote observed in the field behind 6000 Wright Terrace; Picture provided
5/23/2016	2.16	6:00 AM	Overland and West Los Angeles College	34.002205	-118.390803	1	no	Coyote Sighting	Coyote observed outside the Lakeside Villa complex corner of Overland and West Los Angeles College
6/13/2016	2.16	1:00 AM	Ranch and Cranks	33.997533	-118.385699	1	no	Coyote Sighting
6/30/2016	2.16	4:00 PM	10702 Esterina Way	33.997219	-118.384383	1	no	Coyote Sighting	Coyote on outside of gate
7/2/2016	3.16	7:30 PM	Holy Cross fence/Esterina Way	33.996143	-118.384544	1	no	Coyote Sighting
7/18/2016	3.16		10757 Stephon Terrace	33.995088	-118.387219	1	no	Coyote Incident (Half a Cat)	Driveway (Head and Front Legs of adult Brown Tabby DSH cat)
7/30/2016	3.16	12:00 PM	Drakewood and Ranch Road	33.998139	-118.387326	1	no	Coyote Sighting	Coyote looking from side to side
8/3/2016	3.16	6:30 AM	Lugo Way and Ranch Road	33.997739	-118.386489	1	no	Coyote Sighting	Coyote emerged from a Lugo Way backyard and moved to a Ranch Road backyard. It was hazed and it backtracked to the Lugo Way backyard
8/5/2016	3.16	9:15 PM	10621 Flaxton Street	34.000448	-118.386671	1	no	Coyote Sighting	Coyote was sighted when resident came out of garage; coyote ran across top of driveway in front of garage to 10617 Flaxton
8/6/2016	3.16	5:27 PM	5024 Pickford Way	34.006168	-118.396393	1	no	Coyote Incident (Half a Cat)	Front Lawn (Front Legs of adult Black DSH cat)
8/16/2016	3.16	9:16 AM	5044 Fairbanks Way	34.005321	-118.396688	1	no	Coyote Incident (Half a Cat)	Front Lawn (Back Legs of adult Brown Tabby DSH large cat)
8/25/2016	3.16	3:30 AM	Overland and West Los Angeles College	34.002205	-118.390803	2	no	Coyote Sighting	2 coyotes observed
9/4/2016	3.16	8:00 AM	5162 Karen Circle	34.000863	-118.399808	1	yes	Coyote Incident (Kill-Cat)	Front Lawn (Pet cat killed)
9/15/2016	3.16	8:00 PM	Virginia and Fairbanks	34.005095	-118.396536	1	yes	Coyote Incident (Kill-Cat)	Coyote picked up remains of deceased cat
10/31/2016	4.16	4:00 AM	10718 Whitburn Street	33.998986	-118.388266	1	yes	Coyote Incident (Kill-Cat)	2 coyote killed RP's cat and recorded on video
1/2/2017	1.17	4:00 AM	5507 Tellefson Road	33.997217	-118.388506	4	no	Coyote Sighting	4 coyotes seen
1/2/2017	1.17	11:00 PM	Hill next to Baldwin Hills Scenic Overlook	34.017941	-118.384999	1	no	Coyote Incident (Dog Followed By Coyote)	Coyote followed owner's 3 month old Husky until lights and other people spotted
1/20/2017	1.17	9:45 AM	10618 Youngworth Road	33.999301	-118.385949	1	no	Coyote Sighting	Coyote in backyard
2/21/2017	1.17	10:34 AM	10943 Pickford Way	34.001335	-118.396079	1	no	Coyote Incident (Half a Cat)	Front Lawn (Back Legs of adult Black DMH cat)
3/22/2017	1.17	10:50 PM	9528 W. Jefferson Blvd	34.016533	-118.386712	1	no	Coyote Sighting	Baby coyote observed by PD Officers and scared off
6/18/2017	2.17	10:00 PM	Flaxton Street	34.000159	-118.387212	1	no	Coyote Sighting	Coyote seen running on Flaxton and over the hill toward West Los Angeles College
6/20/2017	2.17	7:00 AM	Malat Way	33.994187	-118.39254	1	yes	Coyote Incident (Kill Cat)	Front Lawn (Remnants of Black DSH cat: Front Torso)
6/29/2017	2.17	11:32 AM	5809 Green Valley Circle	33.981883	-118.385513	1	yes	Coyote Incident (Kill-Cat)	Cat Remains (Missing Stomach)
7/2/2017	3.17	8:05 PM	10702 Esterina Way	33.997157	-118.384244	1	no	Coyote Sighting	Coyote seen trying to scale back fence from cemetery into backyard
9/18/2017	3.17	9:25 PM	10890 Kelmore Street	33.997513	-118.391974	1	yes	Coyote Incident (Kill-Cat)	Cat Remains (Missing internal organs and cut in half)
9/20/2017	3.17	11:30 PM	Lower Kelmore Street	33.997593	-118.392553	1	yes	Coyote Incident (Kill-Cat)	Cat Remains
10/12/2017	4.17	2:00 PM	10668 Ranch Road	33.998818	-118.38553	1	no	Coyote Sighting	Coyote seen up hill from resident; resident hazed the coyote
10/18/2017	4.17	8:38 AM	Flaxton Street and Youngworth Road	34.000394	-118.384847	1	no	Coyote Sighting	Coyote seen walking on other side of barbed wire fence at back of open lot
10/25/2017	4.17	6:00 AM	10879 Stever Street	33.997231	-118.391699	1	yes	Coyote Incident (Kill-Cat)	Cat Remains
12/17/2017	4.17	8:21 AM	10661 Ranch Road	33.998951	-118.385676	1	no	Coyote Sighting	Coyote seen in backyard; resident hazed the coyote
2/4/2018	1.18	1:45 PM	Esterina Way	33.99725	-118.384752	1	no	Coyote Sighting	Coyote seen running up the street on Esterina Way
3/20/2018	1.18	6:30 AM	10604 Youngworth Road	33.999967	-118.385306	2	yes	Coyote Incident (Kill-Cat)	Coyote seen with Tabby cat in its mouth and small coyote followed
3/21/2018	1.18	7:00 AM	Culver Crest area			1	yes	Coyote Incident (Kill-Cat)	Coyote seen with cat in its mouth
5/10/2018	2.18	8:24 AM	10668 Ranch Road	33.998818	-118.38553	1	no	Coyote Sighting	Coyote chased RP's cat; resident hazed the coyote
5/20/2018	2.18	7:00 AM	4230 Madison Avenue	34.016676	-118.391707	1	yes	Coyote Incident (Kill-Cat)	Cat remains missing internal organs
5/24/2018	2.18	6:54 PM	4148 La Salle Avenue	34.016954	-118.394447	1	yes	Coyote Incident (Kill-Cat)	Cat remains (Cut in half)
5/25/2018	2.18	3:00 AM	4300 Keystone Avenue	34.010819	-118.398074	1	yes	Coyote Incident (Kill-Cat)	Cat remains missing internal organs
6/1/2018	2.18	4:00 AM	4378 Keystone Avenue	34.009418	-118.396009	2	yes	Coyote Incident (Kill-Cat)	2 Coyotes ran off and then saw a deceased black/white cat (Cali) owned by the Gianna Gray's (310-776-0515)
6/1/2018	2.18	7:00 AM	5515 Kinston Avenue	34.00017	-118.393026	1	yes	Coyote Incident (Kill-Kitten)	Coco - deceased orange red color kitten (no collar): 310-710-9582 [***VM on 9-11-18 at 1205 hrs]
6/2/2018	2.18	7:00 AM	4369 Jasmine	34.011927	-118.393306	1	yes	Coyote Incident (Kill-Cat)	Semi-Stray found on driveway (Gray cat) found Jim MacGaffey (neighbor of Caitlin Reed)
6/6/2018	2.18	8:58 AM	10834 Franklin Avenue	34.007992	-118.00804	1	yes	Coyote Incident (Kill-Cat)	Cat remains (Cut in half)
6/9/2018	2.18	6:00 AM	4300 Mentone	34.011554	-118.397638	1	yes	Coyote Incident (Kill-Cat)	Deceased cat
6/11/2018	2.18	6:46 AM	4316 Vinton Avenue	34.012874	-118.395102	1	yes	Coyote Incident (Kill-Cat)	Cat remains (Cut in half - Molly)(FB: Dean LaTona)					INCIDENT # 181620380
6/14/2018	2.18	8:15 PM	10685 Esterina Way	33.998127	-118.384747	1	no	Coyote Sighting	1 coyote running up Esterina Way to Marycrest Manor
6/17/2018	2.18	9:00 PM	Lantana Lane and Ballona Lane	33.998673	-118.397308	1	no	Coyote Sighting	1 coyote running quickly North to Ballona Lane
6/17/2018	2.18	7:48 PM	4059 La Salle Avenue	34.017895	-118.396797	1	yes	Possible Coyote Incident (Kill-Squirrel)	Squirrel remains (Cut in half)
6/18/2018	2.18	6:30 AM	Vinton Avenue and Braddock Drive	34.015377	-118.397722	1	no	Coyote Sighting	1 baby coyote running South on Vinton and crossing Braddock
6/19/2018	2.18	3:40 AM	4532 Emerald Way	34.008578	-118.398199	1	no	Coyote Sighting	1 coyote in front of neighbor's garage
6/20/2018	2.18	8:39 AM	4509 Jasmine Avenue	34.00882	-118.39362	1	yes	Coyote Incident (Kill-Cat)	Cat remains missing internal organs
6/20/2018	2.18	9:51 AM	4148 La Salle Avenue	34.01699	-118.39449	1	yes	Possible Coyote Incident (Kill-Squirrel)	Squirrel tail
6/20/2018	2.18	7:00 AM	4300 Block of Le Bourget Avenue	34.011249	-118.395783	1	yes	Coyote Incident (Kill-Cat)	Tigger
6/25/2018	2.18	7:00 AM	4200 Mentone Avenue	34.012889	-118.39889	1	no	Possible Coyote Incident (Missing Cat)	Cali
6/27/2018	2.18	6:00 AM	Madison Avenue and Farragut Avenue	34.016978	-118.392766	1	yes	Coyote Incident (Kill-Cat)	Cat remains
7/2/2018	3.18	12:05 AM	4379 Elenda Street	34.00786	-118.402526	1	yes	Coyote Incident (Kill-Tortoise)	Tortoise attacked by coyote per dispatch
7/3/2018	3.18	6:37 AM	4255 Madison Avenue	34.016036	-118.391195	1	yes	Coyote Incident (Kill-Cat)	Cat killed
7/3/2018	3.18	8:00 AM	4337 Keystone Avenue	34.010087	-118.397368	1	no	Coyote Incident (Injured Cat)	Cat attacked and injured by coyotes on front lawn
7/4/2018	3.18	8:00 AM	11278 Ryandale Drive	33.993274	-118.399151	1	yes	Coyote Incident (Kill-Cat)	Deceased cat
7/9/2018	3.18	7:00 AM	4256 Mentone Avenue	34.01185	-118.397836	1	yes	Coyote Incident (Kill-Cat)	Found his cat deceased at 4256/4262 Mentone [***VM on 9-11-18 at 1217 hrs]
7/18/2018	3.18	8:00 AM	Jackson Avenue near Ballona Creek	34.012432	-118.392231	2	no	Coyote Sighting	2 coyotes sighted
7/24/2018	3.18	8:16 PM	Lincoln Avenue Cul De Sac	34.016698	-118.390046	2	no	Coyote Sighting	2 coyotes sighted
7/25/2018	3.18	6:27 AM	Vinton and Le Bourget	34.009777	-118.393664	1	no	Coyote Sighting	1 coyote running south down Vinton toward Le Bourget
7/25/2018	3.18	8:00 AM	Carlson Park	34.013453	-118.398094	1	no	Coyote Sighting	1 coyote passed by Carlson Park
7/25/2018	3.18	8:00 AM	Jackson Avenue and Farragut Avenue	34.01476	-118.394439	2	no	Coyote Sighting	2 coyotes seen in neighborhood
7/26/2018	3.18	10:50 AM	4320 Jasmine Avenue	34.013529	-118.394583	1	yes	Coyote Incident (Kill-Cat)	Cat remains ("Pringle" owned by Linda Lockhart)
7/27/2018	3.18	11:11 AM	4241 Mentone Avenue	34.011996	-118.398281	1	yes	Coyote Incident (Kill-Cat)	Cat remains (only eye remnant)
7/27/2018	3.18	7:00 AM	4154 Jasmine Avenue	34.016854	-118.397762	1	yes	Coyote Incident (Kill Cat)	Lola per Rhonda Lily
7/29/2018	3.18	3:00 AM	4244 Jackson Avenue	34.013684	-118.393423	1	yes	Coyote Incident (Kill-Cat)	Cat killed by coyote and neighbor chased coyote (Doug Graham 310-913-0406); Doug hazed several times before coyote finally moved away.
8/1/2018	3.18	7:00 AM	4331 Keystone Avenue	34.010259	-118.397559	1	yes	Coyote Incident (Kill-Cat)	Cat taken off of neighbor's porch and killed.
8/1/2018	3.18	6:00 AM	Vinton			1	yes	Coyote Incident (Kill-Cat)	Cat remains (remnant of kitten)
8/1/2018	3.18	10:10 PM	Carlson Park	34.014203	-118.398194	1	no	Coyote Sighting	1 adult healthy coyote at Carlson Park
8/3/2018	3.18	7:00 AM	4231 Madison Avenue	34.016489	-118.391917	1	yes	Coyote Incident (Kill-Cat)	Cat remains ("Bella" owned by Geli Harris; remains brought to CCPD)
8/3/2018	3.18	8:00 AM	Lindblade and Coombs Avenue	34.010838	-118.402718	1	yes	Coyote incident (Kill-Cat)	Cat remains
8/3/2018	3.18	10:30 AM	4234 Revere Place	34.014167	-118.39341	1	yes	Coyote Incident (Kill-Cat)	Cat remains (back half of muted Tabby): "Gray"
8/9/2018	3.18	8:22 AM	10848 Garfield Avenue	34.008126	-118.401747	1	yes	Coyote Incident (Kill-Cat)	Cat remains (Front half of cat): Kitty (Paul Siegel)
8/12/2018	3.18	7:00 AM	Wagner Street/Harter	34.006409	-118.407349	1	yes	Coyote Incident (Kill-Cat)	Shadow [***VM on 9-11-18 at 1224 hrs]
8/13/2018	3.18	8:00 AM	Higuera Street	34.022958	-118.38604	1	yes	Coyote Incident (Kill-Cat)	Cat remains (head) in Lucerne/Higuera district [Polly Beale - ND]
8/14/2018	3.18	4:00 AM	10927 Fairbanks Way	34.002037	-118.396702	1	yes	Coyote Incident (Kill-Cat)	Cat remains of Kyle Cote's cat: Gizmo
8/14/2018	3.18	11:00 PM	3648 Kalsman Dr, Los Angeles, CA 90016	34.021529	-118.37474	4	no	Coyote Observation	RP heard the loud howling of coyotes for approximately 30 to 60 seconds
8/19/2018	3.18	7:00 AM	4064 Lincoln Avenue	34.019592	-118.395331	1	no	Coyote Observation	Scat
8/22/2018	3.18	4:30 AM	Wesley Street and Higuera Street	34.022997	-118.385558	1	no	Coyote Incident	Coyote stalking RP's small dog which was off-leash in yard
8/22/2018	3.18	9:40 PM	4102 Harter Avenue	34.008298	-118.410303	1	yes	Coyote Incident (Kill-Cat)	Cat remains (head)
8/25/2018	3.18	9:20 AM	11125 Garfield Avenue	34.004003	-118.405095	1	yes	Coyote Incident (Kill-Cat)	Disemboweled cat remains
8/25/2018	3.18	8:30 PM	10701 Hepburn Circle	34.014487	-118.404789	1	yes	Coyote Incident (Kill-Unknown)	Deceased medium sized animal with no skin
8/25/2018	3.18	3:30 AM	11115 Franklin Avenue	34.003912	-118.40429	1	yes	Coyote Incident (Kill-Cat)	Papa Kitty; neighbor has video of coyote killing cat
8/25/2018	3.18	10:00 AM	Revere Place and Jackson Avenue	34.014383	-118.394078	1	no	Coyote Observation	Scat
8/29/2018	3.18	3:30 AM	4100 Block of La Salle and Braddock Drive	34.017432	-118.395752	4	no	Coyote Encounter	4 coyotes running in pairs seen. One coyote approached RP and took a stance that seemed to challenge him.
8/29/2018	3.18	7:10 AM	4232 Vinton Avenue	34.014712	-118.397016	1	yes	Coyote Incident (Kill-Cat)	Cat remains of Flusser's feral cat (Front half of cat)
8/30/2018	3.18	3:30 AM	Harter Avenue	34.002568	-118.400819	1	no	Coyote Sighting	Coyote running down Harter South toward Ballona Creek
9/4/2018	3.18	11:15 AM	3835 Ver Halen Court	34.017963	-118.37599	1	no	Coyote Encounter	1 coyote observed pacing in backyard and then jumped the fence/door, heading to the hills.
9/7/2018	3.18	10:00 AM	4100 Block of Madison Avenue	34.017946	-118.39435	1	no	Coyote Observation	Scat
9/8/2018	3.18	9:39 AM	4479 Elenda Street	34.007462	-118.401545	1	yes	Coyote Incident (Kill-Cat)	Cat remains
9/9/2018	3.18	2:30 AM	4051 Jackson Avenue	34.019597	-118.395847	1	no	Coyote Sighting	Very young coyote observed walking into back carport, stopping for a minute and then leaving
9/9/2018	3.18	10:00 AM	4100 Block of Madison Avenue	34.017946	-118.37599	1	no	Coyote Observation	Scat
9/10/2018	3.18	3:30 AM	4039 Jackson Avenue	34.0178	-118.397646	1	no	Coyote Sighting	Coyote observed in front of residence. RP chased and hazed the coyote which caused it to run away from him and toward Culver/La Salle.
9/11/2018	3.18	11:38 PM	Carlson Park	34.013654	-118.397724	1	no	Coyote Sighting	Coyote sighted in park
9/14/2018	3.18	12:21 AM	4152 Jasmine Avenue	34.016919	-118.397885	1	no	Coyote Observation	RP heard coyote attacks at 12:18 AM and 12:21 AM which sounded as though a cat or dog was being attacked
9/14/2018	3.18	5:15 AM	Kinston Avenue and Flaxton Street	33.999038	-118.39216	1	no	Coyote Sighting	Pretty big coyote, looked healthy with a nice coat. Saw RP and his German Shepherd, sat down for a sec and then took off when he yelled at it.
9/14/2018	3.18	7:58 PM	10700 Block of Kinston	33.998991	-118.392088	1	yes	Coyote Incident (Kill Cat)	On Nextdoor, report of cat killed by coyotes
9/14/2018	3.18	8:00 PM	10742 Franklin Avenue	34.009313	-118.399867	1	yes	Coyote Incident (Kill Cat)	Ruth Adams on Franklin lost Slinky, the stray cat they look after.
9/18/2018	3.18	10:30 PM	4401 Elenda Street	34.007196	-118.401599	2	no	Coyote Sighting	2 adult coyotes observed going North on Braddock and disappeared in shadows of auditorium; did not seem concerned with man walking dog or car driving by
9/18/2018	3.18	7:30 AM	9019 Krueger Street	34.024381	-118.389407	1	no	Coyote Observation	Scat
9/22/2018	3.18	8:07 AM	4351 Elenda Street	34.008196	-118.403135	1	yes	Coyote Incident (Kill Cat)	Deceased cat found in front yard (DR # 18-5307)
9/27/2018	3.18	6:30 AM	10731 Lugo Way	33.996875	-118.387182	1	no	Coyote Sighting	1 juvenile coyote observed on top of the bougainvellia by the fence and jumped into clearing by fence. Possibly chasing RP's cat. (Met RP in person.)
9/29/2018	3.18	3:30 AM	4116 Huron Avenue	34.009476	-118.408625	1	yes	Coyote Incident (Kill Cat)	RP's cat found deceased
10/3/2018	4.18	2:00 AM	11301 Stevens Avenue	33.993229	-118.393492	1	yes	Coyote Incident (Kill Cat)	Coyote attacked owned cat in its 6' walled backyard, leaving cat with broken jaw and severed spine. RP had cat euthanized due to injuries.
10/3/2018	4.18	7:50 AM	10891 Kelmore Street	33.997939	-118.391936	1	yes	Coyote Incident (Kill Cat)	Remnant of a deceased Gray/White DMH adult cat found in yard. No microchip or collar. Posted on Nextdoor.
10/3/2018	4.18	7:39 AM	4398 Elenda Street	34.008005	-118.402221	1	yes	Coyote Incident (Kill Cat)	Front remnant of deceased Brown Tabby DSH adult cat found in parkway. No microchip or collar.
10/5/2018	4.18	7:00 AM	Culver and Harter	34.006844	-118.407949	1	yes	Possible HBC and then predation (Cat Killed)	Deceased Black DMH cat was in the roadway and was crushed as if HBC, but may have had predation by coyote after death.
10/6/2018	4.18	3:00 AM	10921 Wagner Street	34.008994	-118.405369	1	yes	Coyote Incident (Kill Cat)	Deceased owned Orange DSH cat found in half.
10/6/2018	4.18	7:45 AM	4231 Baldwin Avenue	34.014901	-118.39305	1	yes	Coyote Incident (Kill Cat)	Rear legs and tail remnant of deceased Gray/White DMH cat found.
10/6/2018	4.18	8:00 AM	4211 Lincoln Avenue	34.017495	-118.391818	1	yes	Coyote Incident (Kill Cat)	Deceased unknown stray Light Gray/White Siamese cat found in half.
10/10/2018	4.18	11:00 PM	11024 Braddock Drive	34.005996	-118.40435	1	yes	Coyote Incident (Kill Cat)	Deceased remnant of owned adult cat found in neighbor's front yard.
10/11/2018	4.18	6:00 PM	3855 Globe Avenue	34.010576	-118.417867	1	no	Coyote Sighting	1 adult coyote observed between the freeway wall and the neighbor's fence
10/14/2018	4.18	7:00 PM	Oil Fields next to West Los Angeles College	34.004481	-118.383256	2	no	Coyote Sighting	2 adult coyotes observed in the oil fields next to West Los Angeles College
10/15/2018	4.18	11:40 PM	4330 Jasmine Avenue	34.013167	-118.394213	1	no	Coyote Sighting	1 adult coyote observed crossing the street
11/7/2018	4.18	5:45 AM	10400 Braddock Drive	34.014686	-118.39816	1	yes	Coyote Incident (Kill-Cat)	2 adult coyotes observed chasing a cat and the cat's remains without the head was later found by Carlson Park
11/18/2018	4.18	6:00 AM	4140 La Salle Avenue	34.017121	-118.394774	1	yes	Coyote Incident (Kill-Cat)	Rear legs and front body remnant of deceased owned Orange Tabby DSH cat found; owned by Jon Riddle at 4125 La Salle Avenue
1/8/2019	1.19	6:00 AM	4396 Keystone Avenue	34.0092	-118.395613	1	yes	Coyote Incident (Kill-Cat)	Deceased owned cat (intestines removed and head missing)
1/11/2019	1.19	3:30 AM	5462 Kinston Avenue	34.000689	-118.393263	1	no	Coyote Sighting	1 adult coyote observed crossing the street and RP hazed the coyote
1/25/2019	1.19	11:30 AM	10600 Block of Flaxton Street	34.000356	-118.385735	1	no	Coyote Sighting	1 big coyote observed running west along Edison easement under electric lines behind 10600 block of Flaxton Street
1/28/2019	1.19	8:20 PM	Maytime Lane in Lakeside Villa Townhomes	34.003207	-118.391385	1	no	Coyote Sighting	1 medium/large 25 lb coyote observed in front of 5120 Maytime Lane. Coyote stood amongst plants and stood its ground. Did not appear fearful.
1/29/2019	1.19	9:30 PM	Maytime Lane in Lakeside Villa Townhomes	34.003323	-118.390452	1	no	Coyote Sighting	1 medium/large 25 lbs coyote observed walking next to Maytime Lane across from putting green. Did not appear fearful.
2/3/2019	1.19	7:30 AM	Lindberg Park	34.005012	-118.397372	2	no	Coyote Sighting	1 older coyote and 1 younger coyote observed in Lindberg Park and crossed 3 neighbor yards to Overland Avenue
2/21/2019	1.19	10:01 AM	4211 Lincoln Avenue	34.01758	-118.391841	1	yes	Coyote Incident (Kill-Cat)	Front body remnant of deceased Calico DSH cat found; no microchip or ID
2/24/2019	1.19	9:00 PM	4184 Madison Avenue	34.017509	-118.392708	1	no	Coyote Sighting	1 adult coyote observed in backyard of 4184 Madison Avenue
2/26/2019	1.19	9:08 AM	4402 Keystone Avenue	34.009068	-118.395302	1	yes	Coyote Incident (Kill-Cat)	Rear body remnant of deceased Brown Tabby DSH cat found; no microchip or ID
4/3/2019	2.19	1:00 PM	Mentone Avenue and Braddock Drive	34.013079	-118.399116	1	no	Coyote Incident (Injured Cat)	Coyote bit Cat ("Freeloader" owned by Arianna Jackson); cat has 20 stitches and sepsis in his system
5/17/2019	2.19	5:50 AM	10608 Flaxton Street	34.000181	-118.385612	1	no	Coyote Sighting	Coyote in backyard (Video provided via e-mail)
6/5/2019	2.19	12:34 PM	10860 Pickford Way	34.002571	-118.395112	1	yes	Coyote Incident (Kill- Tortoise)	Deceased tortoise shell, appears to be a coyote kill
6/26/2019	2.19	7:30 AM	4320 Jasmine Ave	34.013667	-118.394475	1	yes	Coyote Incident (Kill-Opossum)	Deceased, mostly eaten oppossum in back yard, scat present
6/27/2019	2.19	6:00 AM	4402 Keystone Ave	34.009217	-118.395297	1	yes	Coyote Incident (Kill-Cat)	Deceased, partially eaten black and white cat on front lawn
7/16/2019	3.19	7:00 PM	4024 La Salle Ave	34.018716	-118.397506	1	yes	Coyote Incident (Kill-Opossum)	Deceased, partially eaten opossum in back yard, R/P heard "yipping"
7/22/2019	3.19	7:00 PM	4161 Jasmine Ave	34.01658	-118.397931	1	yes	Coyote Incident (Kill-Cat)	Deceased 19 yr old pet cat, back half missing
7/29/2019	3.19	4:55 PM	4275 Revere Pl	34.013333	-118.392379	1	yes	Coyote Incident (Kill-Cat)	Deceased brown tabby cat found in front yard
8/1/2019	3.19	7:20 AM	4254 Elenda St	34.009651	-118.404512	1	yes	Coyote Incident (Kill-Cat)	Deceased, half-eaten black cat found in front yard
8/5/2019	3.19	8:55 AM	3954 Midway Ave	34.013698	-118.406252	1	yes	Coyote Incident (Kill-Cat)	Deceased cat in two pieces, with middle section missing
8/14/2019	3.19	1:15 PM	10779 Galvin St	34.000307	-118.389993	1	yes	Coyote Incident (Kill-Cat)	Head of deceased black cat found, no further follow up
8/21/2019	3.19	8:20 PM	Sophomore Dr - betw. College and Stocker	34.004727	-118.384711	1	no	Coyote Sighting	1 adult, healthy coyote observed standing on the street, left after 1-2 minutes
8/30/2019	3.19	10:00 AM	4293 Motor Ave	34.012525	-118.396574	1	yes	Coyote Incident (Kill-Cat)	Deceased cat in two pieces, with middle section missing
9/2/2019	3.19	6:45 AM	10028 Braddock Dr	34.01767	-118.395656	1	yes	Coyote Incident (Kill-Cat)	Deceased cat "JJ" with insides eaten
9/12/2019	3.19	7:30 AM	4181 La Salle Ave	34.01624	-118.393831	1	yes	Coyote Incident (Kill-Cat)	Deceased cat with insides eaten
9/12/2019	3.19	6:00 PM	3823 Perham Dr	34.017774	-118.377998	1	no	Coyote Sighting	Coyote seen in bushes on top of hill behind property, NFD
9/13/2019	3.19	5:57 AM	NE corner of Farragut and Motor	34.012647	-118.396147	1	yes	Coyote Incident (Kill-Cat)	Medium sized black cat found mauled on lawn
9/18/2019	3.19	6:43 AM	Farragut School parking lot	34.007486	-118.399984	1	no	Coyote Sighting	Coyote seen near school parking lot
10/15/2019	4.19	9:00 PM	Raintree Circle	34.00865	-118.388531	1	no	Coyote Sighting	Coyote seen walking in street, NFD
10/28/2019	4.19	5:09 PM	11132 Barman Ave	34.004807	-118.406349	1	no	Coyote Sighting	Coyote caught on camera walking on the driveway, video clip available
11/13/2019	4.19	8:11 AM	4123 Elanda St	34.01104	-118.407242	1	yes	Coyote Incident (Kill-Cat)	Deceased, half-eaten black cat found in the front lawn
11/27/2019	4.19	8:20 AM	Lenawee Ave toward the Nature Preserve	34.015204	-118.374846	1	no	Coyote Sighting	Coyote walking through the neighborhood
12/14/2019	4.19	1:44 AM	National Blv/Washington Bl	34.028253	-118.386742	1	no	Coyote Sighting	Coyote walking walking in the middle of the road
1/2/2020	1.2	7:45 AM	Sawtelle Blvd / Woolford St	33.995906	-118.401352	1	no	Coyote Sighting	Coyote - full grown, healthy, minding its own business, walking from area of creek into neighborhood
1/7/2020	1.2	10:20 AM	Slauson Ave / Buckingham Pkwy	33.98902	-118.380589	1	no	Coyote Sighting	Coyote - full grown, healthy, nervous about vehicle traffic, last seen walking towards Fox Hills park
1/13/2020	1.2	12:00 PM	4819 Salem Village Dr	34.010172	-118.389921	1	no	Coyote Sighting	Coyote - full grown, healthy, seen on the porch of a condo in the area, frequent flyer
1/13/2020	1.2	3:15 PM	Beverlywood West Condos Overland/South	33.994252	-118.38908	1	no	Coyote Sighting	Coyote - walking around in condo complex, no aggressive bahavior, fled the area towards South Dr
1/31/2020	1.2	11:00 PM	11221 Woolford St	33.995224	-118.401772	1	no	Coyote Sighting	Coyote - full grown, healthy, in front yard, left when resident arrived, no aggressive behavior observed
2/6/2020	1.2	10:00 AM	Cranks Rd Culver Crest area	33.997461	-118.385665	1	no	Coyote Sighting	Coyote- full grown, ligth coloration of the body w/ blk markings, possibly "Druzilla"
2/14/2020	1.2	3:55 AM	4161 Jasmine Ave	34.01663	-118.397932	1	no	Coyote Incident (Attack unk animal)	Possibly large coyote in the backyard, didn't witness animal but RP heard "coyote" attacking another animal
2/11/2020	1.2	12:29 PM	Astaire Ave	34.012348	-118.405685	1	yes	Coyote Incident (Kill- Rabbit)	Owner discovered the carcass the following day. Paw prints the size of a large dog discovered in the yard.
2/24/2020	1.2	8:20 AM	4262 Revere Pl	34.013935	-118.392388	1	yes	Coyote Incident (Kill-Cat)	Deceased cat with insides eaten
3/11/2020	1.2	3:30 PM	El Marino Park	33.992688	-118.399335	1	yes	Coyote Incident (Kill-Cat)	Deceased cat, mostly eaten only front legs and head left
3/23/2020	1.2		Washington Blvd / Wasatch Ave	33.996911	-118.430753	1	no	Coyote Sighting	Coyote running southbound into the residential area neighborhood on the intersection of Washington Blvd and Wasatch Ave.
4/18/2020	2.2	7:00 AM	Center St	34.007524	-118.410701	1	no	Coyote Sighting	Sighting on Center St
4/20/2020	2.2	6:10 PM	Culver Dr	33.990943	-118.409062	1	no	Coyote Sighting	Sighting on Culver Dr.
5/06/2020	2.2	7:00 AM	10731 Lugo Way	33.997125	-118.387305	1	no	Coyote Sighting	coyote was sighted in the residents backyard
5/2/2020	2.2	4:00 AM	Jackson and Braddock	34.016838	-118.396553	1	no	Coyote Sighting	Coyote was spotted on Jackson and Braddock
5/10/2020	2.2	7:45 AM	4300 Block of Motor Ave	34.012569	-118.395886	1	no	Coyote Sighting	Coyote walking through the neighborhood
5/10/2020	2.2	7:30AM	Braddock between Jasmine and Vinton Ave	34.015723	-118.397452	1	no	Coyote Sighting	Coyote running down Braddock Ave between Jasmine and Vinton Ave
5/10/2020	2.2	7:20AM	4100 Block of Madison Avenue	34.018415	-118.395354	1	no	Coyote sighting	Coyote walking through the neighborhood
6/5/2020	2.2	7:35AM	5238 Berryman Ave	33.993227	-118.401822	1	yes	Coyote Incident (Kill-Cat)	Deceased, half-eaten black cat found in the frontlawn
6/5/2020	2.2	7:39 AM	5482 Blanco Way	33.995398	-118.396933	1	yes	Coyote Incident (Kill-Cat)	Deceased, half-eaten black cat found in the frontlawn
6/9/2020	2.2	8:57 PM	10860 Marietta Ave	34.012115	-118.406845	1	no	Coyote Sighting	Coyote sighted walking WB on Marietta Ave by a resident
6/15/2020	2.2	5:30PM	11223 Orville St	33.994617	-118.401133	1	yes	Coyote Incident (Kill-Cat)	Deceased, half-eaten black and white cat found in the frontlawn
6/28/2020	2.2	2:11 PM	10860 Pickford Way	34.002557	-118.395112	1	yes	Coyote Incident (Kill-Cat)	Deceased cat in the front yeard, unk what type of cat
07/05/2020	3.2	9:40AM	4205 Lafayette Place	34.019091	-118.390953	1	yes	Coyote Incident (Kill-Cat)	Deceased, Mid area eaten White with brown cat found on frontlawn
7/12/2020	3.2	5:30 AM	10763 Whitburn St	33.99887	-118.389601	1	yes	Coyote Incident (Kill-Cat)	Deceased cat found in the front lawn, partially eaten in the same location a coyote was last seen
7/20/2020	3.2	9:30AM	11054 Aletta Ave	34.00768	-118.408705	1	yes	Coyote Incident (Kill-Cat)	Deceased, half-eaten Gray cat found in the frontlawn
7/27/2020	3.2	10:04	4104 Lafayette Place	34.020943	-118.393227	1	yes	Coyote Incident (Kill-Cat)	Deceased, half-eaten White and Orange cat found in alley
20-Jul	3.2	9:00am	11223 Orville St	33.994679	-118.401125	1	yes	Coyote Incident (Kill-Cat)	Deceased, half eaten Gray and White cat found in the frontlawn
7/26/2020	3.2	1:19 PM	Farragut Dr/Irving Pl	34.02025	-118.390256	1	yes	Coyote Incident (Kill-Cat)	Deceased cat on the lawn. Cat possibly encountered a coyote, pick-up requested
8/12/2020	3.2	7:36AM	9050 Lucerne Ave	34.021698	-118.387044	1	yes	Coyote Incident (Kill-Cat)	Deceased, half eaten Gray cat found in the frontlawn
8/12/2020	3.2	9:00AM	11223 Orville St	33.99461	-118.401136	1	yes	Coyote Incident (Kill-Cat)	Deceased, half eaten Gray cat found in the frontlawn
8/19/2020	3.2	9:00PM	4400 Jasmine Ave	34.011782	-118.392554	1	no	Coyote Sighting	Coyote sighted walking on Jasmine Ave
8/31/2020	3.2	7:20Am	11409 Segrell Way	33.991993	-118.396836	1	yes	Coyote incident (KILL-Cat)	Deceased, half eaten Gray and Black found on frontlawn
9/09/2020	3.2	7:30AM	112690 Patom Drive	33.992908	-118.398271	1	yes	Coyote Incident (Kill-Cat)	Deceased cat on the lawn
9/20/2020	3.2	9:15AM	10962 Pickford Way	34.000743	-118.396019	1	no	Coyote Sighting	Deceased, half eaten orange cat found in the frontlawn
04/05/2021	2.21	09:30AM	4208 Le Bourget Ave	34.01367668	-118.3983514	1	yes	Coyote Incident (Kill-Cat)	Deceased, half-eaten Tabby cat found on the frontlawn
4/7/2021	2.21	10:00AM	3629 Wesley St	34.02391297	-118.3855173	1	yes	Coyote Incident (Kill-Cat)	Deceased, half-eaten cat found on the frontlawn
04/22/2021	2.21	08:40AM	11152 Lindblade St	34.00468358	-118.4073448	1	yes	Coyote Incident (Kill-Cat)	Deceased, half-eaten cat found on the frontlawn
05/07/2021	2.21	08:25AM	4241 Lafayette Place	34.01857198	-118.3899922	1	yes	Coyote Incident (Kill-Cat)	Deceased, half-eaten cat found on the frontlawn
05/07/2021	2.21	08:37AM	3648 Wesley St	34.02333524	-118.3851118	1	yes	Coyote Incident (Kill-Cat)	Deceased, half-eaten cat found on the frontlawn
06/05/2021	2.21	07:53AM	9050 Lucerne Ave	34.02177965	-118.3868715	1	yes	Coyote Incident (Kill-Cat)	Deceased, half-eaten cat found on the frontlawn
06/04/2021	2.21	09:22AM	11294 Culver Park Drive	33.99306647	-118.3972605	1	yes	Coyote Incident (Kill-Cat)	Deceased, half-eaten cat found on the frontlawn
06/14/2021	2.21	07:00AM	Janisann & Orville St	33.99625545	-118.4003258	1	no	Coyote Sighting	Coyote sighted walking on residential street
6/15/2021	2.21	11:32 AM	5276 Coolidge Ave	33.99210774	-118.4014986	1	yes	Coyote Incident (Kill-Cat)	Deceased, half-eaten cat, half in the street, half on the sidewalk
