# Supplementary material for: Spatiotemporal relationships of coyotes and free-ranging domestic cats as indicators of conflict in Culver City, California
Source: PeerJ. 2022 Oct 7;10:e14169. doi: 10.7717/peerj.14169 (PMC9549883; doi:10.7717/peerj.14169)
Supplement: Supplemental Information 9 — Each line represents an individual photograph, and indicates at what time the animal was active. The dataset also classifies each individual photograph as within a green space study site or not. [file peerj-10-14169-s009.csv]

Green Space (y/n)	Species	Time
Y	Cat	0:30:00
Y	Cat	0:30:00
Y	Cat	0:30:00
Y	Cat	0:30:00
Y	Cat	0:30:00
Y	Cat	0:30:00
Y	Cat	0:30:00
Y	Cat	0:30:00
Y	Cat	1:30:00
Y	Cat	1:30:00
Y	Cat	1:30:00
Y	Cat	1:30:00
Y	Cat	1:30:00
Y	Cat	1:30:00
Y	Cat	1:30:00
Y	Cat	1:30:00
Y	Cat	1:30:00
Y	Cat	1:30:00
Y	Cat	1:30:00
Y	Cat	1:30:00
Y	Cat	1:30:00
Y	Cat	2:30:00
Y	Cat	2:30:00
Y	Cat	2:30:00
Y	Cat	2:30:00
Y	Cat	2:30:00
Y	Cat	2:30:00
Y	Cat	2:30:00
Y	Cat	2:30:00
Y	Cat	2:30:00
Y	Cat	2:30:00
Y	Cat	3:30:00
Y	Cat	3:30:00
Y	Cat	3:30:00
Y	Cat	3:30:00
Y	Cat	3:30:00
Y	Cat	4:30:00
Y	Cat	4:30:00
Y	Cat	4:30:00
Y	Cat	4:30:00
Y	Cat	4:30:00
Y	Cat	4:30:00
Y	Cat	4:30:00
Y	Cat	4:30:00
Y	Cat	5:30:00
Y	Cat	5:30:00
Y	Cat	5:30:00
Y	Cat	5:30:00
Y	Cat	5:30:00
Y	Cat	5:30:00
Y	Cat	6:30:00
Y	Cat	6:30:00
Y	Cat	6:30:00
Y	Cat	6:30:00
Y	Cat	6:30:00
Y	Cat	7:30:00
Y	Cat	7:30:00
Y	Cat	7:30:00
Y	Cat	7:30:00
Y	Cat	7:30:00
Y	Cat	7:30:00
Y	Cat	7:30:00
Y	Cat	7:30:00
Y	Cat	7:30:00
Y	Cat	7:30:00
Y	Cat	8:30:00
Y	Cat	8:30:00
Y	Cat	8:30:00
Y	Cat	8:30:00
Y	Cat	8:30:00
Y	Cat	8:30:00
Y	Cat	8:30:00
Y	Cat	8:30:00
Y	Cat	9:30:00
Y	Cat	9:30:00
Y	Cat	9:30:00
Y	Cat	9:30:00
Y	Cat	9:30:00
Y	Cat	9:30:00
Y	Cat	10:30:00
Y	Cat	10:30:00
Y	Cat	12:30:00
Y	Cat	13:30:00
Y	Cat	14:30:00
Y	Cat	15:30:00
Y	Cat	15:30:00
Y	Cat	15:30:00
Y	Cat	15:30:00
Y	Cat	15:30:00
Y	Cat	16:30:00
Y	Cat	16:30:00
Y	Cat	16:30:00
Y	Cat	16:30:00
Y	Cat	16:30:00
Y	Cat	17:30:00
Y	Cat	17:30:00
Y	Cat	17:30:00
Y	Cat	17:30:00
Y	Cat	17:30:00
Y	Cat	17:30:00
Y	Cat	17:30:00
Y	Cat	18:30:00
Y	Cat	18:30:00
Y	Cat	18:30:00
Y	Cat	18:30:00
Y	Cat	18:30:00
Y	Cat	18:30:00
Y	Cat	18:30:00
Y	Cat	18:30:00
Y	Cat	18:30:00
Y	Cat	19:30:00
Y	Cat	19:30:00
Y	Cat	19:30:00
Y	Cat	19:30:00
Y	Cat	19:30:00
Y	Cat	19:30:00
Y	Cat	19:30:00
Y	Cat	19:30:00
Y	Cat	19:30:00
Y	Cat	19:30:00
Y	Cat	19:30:00
Y	Cat	19:30:00
Y	Cat	19:30:00
Y	Cat	19:30:00
Y	Cat	19:30:00
Y	Cat	19:30:00
Y	Cat	19:30:00
Y	Cat	19:30:00
Y	Cat	19:30:00
Y	Cat	19:30:00
Y	Cat	19:30:00
Y	Cat	19:30:00
Y	Cat	19:30:00
Y	Cat	20:30:00
Y	Cat	20:30:00
Y	Cat	20:30:00
Y	Cat	20:30:00
Y	Cat	20:30:00
Y	Cat	20:30:00
Y	Cat	20:30:00
Y	Cat	20:30:00
Y	Cat	20:30:00
Y	Cat	20:30:00
Y	Cat	20:30:00
Y	Cat	20:30:00
Y	Cat	20:30:00
Y	Cat	20:30:00
Y	Cat	20:30:00
Y	Cat	20:30:00
Y	Cat	20:30:00
Y	Cat	20:30:00
Y	Cat	20:30:00
Y	Cat	20:30:00
Y	Cat	20:30:00
Y	Cat	20:30:00
Y	Cat	20:30:00
Y	Cat	20:30:00
Y	Cat	20:30:00
Y	Cat	21:30:00
Y	Cat	21:30:00
Y	Cat	21:30:00
Y	Cat	21:30:00
Y	Cat	21:30:00
Y	Cat	21:30:00
Y	Cat	21:30:00
Y	Cat	21:30:00
Y	Cat	21:30:00
Y	Cat	21:30:00
Y	Cat	21:30:00
Y	Cat	21:30:00
Y	Cat	21:30:00
Y	Cat	21:30:00
Y	Cat	21:30:00
Y	Cat	21:30:00
Y	Cat	21:30:00
Y	Cat	21:30:00
Y	Cat	21:30:00
Y	Cat	22:30:00
Y	Cat	22:30:00
Y	Cat	22:30:00
Y	Cat	22:30:00
Y	Cat	22:30:00
Y	Cat	22:30:00
Y	Cat	22:30:00
Y	Cat	22:30:00
Y	Cat	22:30:00
Y	Cat	22:30:00
Y	Cat	22:30:00
Y	Cat	22:30:00
Y	Cat	22:30:00
Y	Cat	22:30:00
Y	Cat	22:30:00
Y	Cat	22:30:00
Y	Cat	22:30:00
Y	Cat	22:30:00
Y	Cat	23:30:00
Y	Cat	23:30:00
Y	Cat	23:30:00
Y	Cat	23:30:00
Y	Cat	23:30:00
Y	Cat	23:30:00
Y	Cat	23:30:00
Y	Cat	23:30:00
Y	Cat	23:30:00
Y	Cat	23:30:00
Y	Cat	23:30:00
Y	Cat	23:30:00
Y	Cat	23:30:00
Y	Cat	23:30:00
Y	Cat	23:30:00
Y	Cat	23:30:00
Y	Cat	23:30:00
Y	Cat	23:30:00
Y	Cat	23:30:00
Y	Cat	23:30:00
N	Cat	0:30:00
N	Cat	0:30:00
N	Cat	0:30:00
N	Cat	0:30:00
N	Cat	0:30:00
N	Cat	1:30:00
N	Cat	1:30:00
N	Cat	1:30:00
N	Cat	1:30:00
N	Cat	2:30:00
N	Cat	2:30:00
N	Cat	2:30:00
N	Cat	2:30:00
N	Cat	3:30:00
N	Cat	3:30:00
N	Cat	3:30:00
N	Cat	3:30:00
N	Cat	3:30:00
N	Cat	3:30:00
N	Cat	3:30:00
N	Cat	3:30:00
N	Cat	4:30:00
N	Cat	4:30:00
N	Cat	4:30:00
N	Cat	5:30:00
N	Cat	5:30:00
N	Cat	5:30:00
N	Cat	5:30:00
N	Cat	6:30:00
N	Cat	7:30:00
N	Cat	7:30:00
N	Cat	9:30:00
N	Cat	10:30:00
N	Cat	10:30:00
N	Cat	11:30:00
N	Cat	12:30:00
N	Cat	12:30:00
N	Cat	12:30:00
N	Cat	13:30:00
N	Cat	13:30:00
N	Cat	14:30:00
N	Cat	15:30:00
N	Cat	16:30:00
N	Cat	16:30:00
N	Cat	16:30:00
N	Cat	17:30:00
N	Cat	19:30:00
N	Cat	19:30:00
N	Cat	20:30:00
N	Cat	20:30:00
N	Cat	20:30:00
N	Cat	20:30:00
N	Cat	20:30:00
N	Cat	20:30:00
N	Cat	20:30:00
N	Cat	20:30:00
N	Cat	20:30:00
N	Cat	20:30:00
N	Cat	20:30:00
N	Cat	20:30:00
N	Cat	21:30:00
N	Cat	21:30:00
N	Cat	21:30:00
N	Cat	21:30:00
N	Cat	21:30:00
N	Cat	21:30:00
N	Cat	21:30:00
N	Cat	21:30:00
N	Cat	22:30:00
N	Cat	22:30:00
N	Cat	22:30:00
N	Cat	22:30:00
N	Cat	22:30:00
N	Cat	22:30:00
N	Cat	22:30:00
N	Cat	22:30:00
N	Cat	22:30:00
N	Cat	22:30:00
N	Cat	23:30:00
N	Cat	23:30:00
N	Cat	23:30:00
N	Cat	23:30:00
N	Cat	23:30:00
N	Cat	23:30:00
N	Cat	23:30:00
N	Cat	23:30:00
Y	Coyote	0:30:00
Y	Coyote	0:30:00
Y	Coyote	0:30:00
Y	Coyote	0:30:00
Y	Coyote	0:30:00
Y	Coyote	0:30:00
Y	Coyote	0:30:00
Y	Coyote	0:30:00
Y	Coyote	0:30:00
Y	Coyote	0:30:00
Y	Coyote	0:30:00
Y	Coyote	1:30:00
Y	Coyote	1:30:00
Y	Coyote	1:30:00
Y	Coyote	1:30:00
Y	Coyote	1:30:00
Y	Coyote	1:30:00
Y	Coyote	1:30:00
Y	Coyote	1:30:00
Y	Coyote	1:30:00
Y	Coyote	1:30:00
Y	Coyote	1:30:00
Y	Coyote	1:30:00
Y	Coyote	1:30:00
Y	Coyote	1:30:00
Y	Coyote	2:30:00
Y	Coyote	2:30:00
Y	Coyote	2:30:00
Y	Coyote	2:30:00
Y	Coyote	2:30:00
Y	Coyote	2:30:00
Y	Coyote	2:30:00
Y	Coyote	2:30:00
Y	Coyote	2:30:00
Y	Coyote	2:30:00
Y	Coyote	2:30:00
Y	Coyote	2:30:00
Y	Coyote	2:30:00
Y	Coyote	3:30:00
Y	Coyote	3:30:00
Y	Coyote	3:30:00
Y	Coyote	3:30:00
Y	Coyote	3:30:00
Y	Coyote	3:30:00
Y	Coyote	3:30:00
Y	Coyote	3:30:00
Y	Coyote	3:30:00
Y	Coyote	3:30:00
Y	Coyote	3:30:00
Y	Coyote	3:30:00
Y	Coyote	3:30:00
Y	Coyote	3:30:00
Y	Coyote	4:30:00
Y	Coyote	4:30:00
Y	Coyote	4:30:00
Y	Coyote	4:30:00
Y	Coyote	4:30:00
Y	Coyote	4:30:00
Y	Coyote	4:30:00
Y	Coyote	4:30:00
Y	Coyote	4:30:00
Y	Coyote	4:30:00
Y	Coyote	4:30:00
Y	Coyote	4:30:00
Y	Coyote	4:30:00
Y	Coyote	4:30:00
Y	Coyote	4:30:00
Y	Coyote	5:30:00
Y	Coyote	5:30:00
Y	Coyote	5:30:00
Y	Coyote	5:30:00
Y	Coyote	5:30:00
Y	Coyote	5:30:00
Y	Coyote	5:30:00
Y	Coyote	5:30:00
Y	Coyote	5:30:00
Y	Coyote	5:30:00
Y	Coyote	5:30:00
Y	Coyote	6:30:00
Y	Coyote	6:30:00
Y	Coyote	6:30:00
Y	Coyote	6:30:00
Y	Coyote	6:30:00
Y	Coyote	6:30:00
Y	Coyote	6:30:00
Y	Coyote	7:30:00
Y	Coyote	7:30:00
Y	Coyote	7:30:00
Y	Coyote	7:30:00
Y	Coyote	9:30:00
Y	Coyote	13:30:00
Y	Coyote	18:30:00
Y	Coyote	18:30:00
Y	Coyote	19:30:00
Y	Coyote	19:30:00
Y	Coyote	19:30:00
Y	Coyote	19:30:00
Y	Coyote	19:30:00
Y	Coyote	19:30:00
Y	Coyote	19:30:00
Y	Coyote	20:30:00
Y	Coyote	20:30:00
Y	Coyote	20:30:00
Y	Coyote	20:30:00
Y	Coyote	20:30:00
Y	Coyote	20:30:00
Y	Coyote	21:30:00
Y	Coyote	21:30:00
Y	Coyote	21:30:00
Y	Coyote	21:30:00
Y	Coyote	21:30:00
Y	Coyote	21:30:00
Y	Coyote	21:30:00
Y	Coyote	21:30:00
Y	Coyote	21:30:00
Y	Coyote	21:30:00
Y	Coyote	21:30:00
Y	Coyote	22:30:00
Y	Coyote	22:30:00
Y	Coyote	22:30:00
Y	Coyote	22:30:00
Y	Coyote	22:30:00
Y	Coyote	22:30:00
Y	Coyote	22:30:00
Y	Coyote	22:30:00
Y	Coyote	23:30:00
Y	Coyote	23:30:00
Y	Coyote	23:30:00
Y	Coyote	23:30:00
Y	Coyote	23:30:00
Y	Coyote	23:30:00
Y	Coyote	23:30:00
Y	Coyote	23:30:00
Y	Coyote	23:30:00
Y	Coyote	23:30:00
Y	Coyote	23:30:00
Y	Coyote	23:30:00
Y	Coyote	23:30:00
Y	Coyote	23:30:00
Y	Coyote	23:30:00
Y	Coyote	23:30:00
Y	Coyote	23:30:00
Y	Coyote	23:30:00
N	Coyote	0:30:00
N	Coyote	2:30:00
N	Coyote	3:30:00
N	Coyote	3:30:00
N	Coyote	6:30:00
Y	Opossum	0:30:00
Y	Opossum	0:30:00
Y	Opossum	0:30:00
Y	Opossum	0:30:00
Y	Opossum	0:30:00
Y	Opossum	0:30:00
Y	Opossum	0:30:00
Y	Opossum	0:30:00
Y	Opossum	0:30:00
Y	Opossum	0:30:00
Y	Opossum	0:30:00
Y	Opossum	0:30:00
Y	Opossum	0:30:00
Y	Opossum	0:30:00
Y	Opossum	1:30:00
Y	Opossum	1:30:00
Y	Opossum	1:30:00
Y	Opossum	1:30:00
Y	Opossum	1:30:00
Y	Opossum	1:30:00
Y	Opossum	1:30:00
Y	Opossum	1:30:00
Y	Opossum	1:30:00
Y	Opossum	1:30:00
Y	Opossum	1:30:00
Y	Opossum	1:30:00
Y	Opossum	2:30:00
Y	Opossum	2:30:00
Y	Opossum	2:30:00
Y	Opossum	2:30:00
Y	Opossum	2:30:00
Y	Opossum	2:30:00
Y	Opossum	2:30:00
Y	Opossum	2:30:00
Y	Opossum	2:30:00
Y	Opossum	2:30:00
Y	Opossum	2:30:00
Y	Opossum	2:30:00
Y	Opossum	3:30:00
Y	Opossum	3:30:00
Y	Opossum	3:30:00
Y	Opossum	3:30:00
Y	Opossum	3:30:00
Y	Opossum	3:30:00
Y	Opossum	3:30:00
Y	Opossum	3:30:00
Y	Opossum	3:30:00
Y	Opossum	3:30:00
Y	Opossum	3:30:00
Y	Opossum	4:30:00
Y	Opossum	4:30:00
Y	Opossum	4:30:00
Y	Opossum	4:30:00
Y	Opossum	4:30:00
Y	Opossum	4:30:00
Y	Opossum	4:30:00
Y	Opossum	4:30:00
Y	Opossum	4:30:00
Y	Opossum	4:30:00
Y	Opossum	4:30:00
Y	Opossum	5:30:00
Y	Opossum	5:30:00
Y	Opossum	5:30:00
Y	Opossum	5:30:00
Y	Opossum	5:30:00
Y	Opossum	5:30:00
Y	Opossum	5:30:00
Y	Opossum	5:30:00
Y	Opossum	5:30:00
Y	Opossum	6:30:00
Y	Opossum	19:30:00
Y	Opossum	19:30:00
Y	Opossum	19:30:00
Y	Opossum	19:30:00
Y	Opossum	19:30:00
Y	Opossum	19:30:00
Y	Opossum	19:30:00
Y	Opossum	19:30:00
Y	Opossum	20:30:00
Y	Opossum	20:30:00
Y	Opossum	20:30:00
Y	Opossum	20:30:00
Y	Opossum	20:30:00
Y	Opossum	21:30:00
Y	Opossum	21:30:00
Y	Opossum	21:30:00
Y	Opossum	21:30:00
Y	Opossum	21:30:00
Y	Opossum	21:30:00
Y	Opossum	21:30:00
Y	Opossum	21:30:00
Y	Opossum	21:30:00
Y	Opossum	21:30:00
Y	Opossum	21:30:00
Y	Opossum	21:30:00
Y	Opossum	21:30:00
Y	Opossum	21:30:00
Y	Opossum	21:30:00
Y	Opossum	21:30:00
Y	Opossum	22:30:00
Y	Opossum	22:30:00
Y	Opossum	22:30:00
Y	Opossum	22:30:00
Y	Opossum	22:30:00
Y	Opossum	22:30:00
Y	Opossum	22:30:00
Y	Opossum	22:30:00
Y	Opossum	22:30:00
Y	Opossum	22:30:00
Y	Opossum	22:30:00
Y	Opossum	22:30:00
Y	Opossum	22:30:00
Y	Opossum	22:30:00
Y	Opossum	22:30:00
Y	Opossum	22:30:00
Y	Opossum	23:30:00
Y	Opossum	23:30:00
Y	Opossum	23:30:00
Y	Opossum	23:30:00
Y	Opossum	23:30:00
Y	Opossum	23:30:00
Y	Opossum	23:30:00
Y	Opossum	23:30:00
Y	Opossum	23:30:00
Y	Opossum	23:30:00
Y	Opossum	23:30:00
Y	Opossum	23:30:00
Y	Opossum	23:30:00
Y	Opossum	23:30:00
Y	Opossum	23:30:00
Y	Opossum	23:30:00
Y	Opossum	23:30:00
Y	Opossum	23:30:00
Y	Opossum	23:30:00
N	Opossum	0:30:00
N	Opossum	0:30:00
N	Opossum	0:30:00
N	Opossum	0:30:00
N	Opossum	0:30:00
N	Opossum	0:30:00
N	Opossum	0:30:00
N	Opossum	0:30:00
N	Opossum	0:30:00
N	Opossum	0:30:00
N	Opossum	0:30:00
N	Opossum	0:30:00
N	Opossum	0:30:00
N	Opossum	0:30:00
N	Opossum	0:30:00
N	Opossum	1:30:00
N	Opossum	1:30:00
N	Opossum	1:30:00
N	Opossum	1:30:00
N	Opossum	1:30:00
N	Opossum	1:30:00
N	Opossum	1:30:00
N	Opossum	1:30:00
N	Opossum	1:30:00
N	Opossum	1:30:00
N	Opossum	2:30:00
N	Opossum	2:30:00
N	Opossum	2:30:00
N	Opossum	2:30:00
N	Opossum	2:30:00
N	Opossum	2:30:00
N	Opossum	2:30:00
N	Opossum	2:30:00
N	Opossum	2:30:00
N	Opossum	2:30:00
N	Opossum	2:30:00
N	Opossum	2:30:00
N	Opossum	3:30:00
N	Opossum	3:30:00
N	Opossum	3:30:00
N	Opossum	3:30:00
N	Opossum	4:30:00
N	Opossum	4:30:00
N	Opossum	4:30:00
N	Opossum	4:30:00
N	Opossum	4:30:00
N	Opossum	4:30:00
N	Opossum	5:30:00
N	Opossum	5:30:00
N	Opossum	5:30:00
N	Opossum	5:30:00
N	Opossum	6:30:00
N	Opossum	7:30:00
N	Opossum	19:30:00
N	Opossum	19:30:00
N	Opossum	19:30:00
N	Opossum	20:30:00
N	Opossum	20:30:00
N	Opossum	20:30:00
N	Opossum	20:30:00
N	Opossum	20:30:00
N	Opossum	20:30:00
N	Opossum	21:30:00
N	Opossum	21:30:00
N	Opossum	21:30:00
N	Opossum	21:30:00
N	Opossum	21:30:00
N	Opossum	21:30:00
N	Opossum	22:30:00
N	Opossum	22:30:00
N	Opossum	22:30:00
N	Opossum	22:30:00
N	Opossum	22:30:00
N	Opossum	22:30:00
N	Opossum	23:30:00
N	Opossum	23:30:00
N	Opossum	23:30:00
N	Opossum	23:30:00
N	Opossum	23:30:00
N	Opossum	23:30:00
N	Opossum	23:30:00
N	Opossum	23:30:00
N	Opossum	23:30:00
N	Opossum	23:30:00
Y	Rabbit	0:30:00
Y	Rabbit	0:30:00
Y	Rabbit	0:30:00
Y	Rabbit	0:30:00
Y	Rabbit	0:30:00
Y	Rabbit	0:30:00
Y	Rabbit	0:30:00
Y	Rabbit	0:30:00
Y	Rabbit	0:30:00
Y	Rabbit	0:30:00
Y	Rabbit	0:30:00
Y	Rabbit	0:30:00
Y	Rabbit	0:30:00
Y	Rabbit	0:30:00
Y	Rabbit	0:30:00
Y	Rabbit	0:30:00
Y	Rabbit	0:30:00
Y	Rabbit	0:30:00
Y	Rabbit	0:30:00
Y	Rabbit	0:30:00
Y	Rabbit	1:30:00
Y	Rabbit	1:30:00
Y	Rabbit	1:30:00
Y	Rabbit	1:30:00
Y	Rabbit	1:30:00
Y	Rabbit	1:30:00
Y	Rabbit	1:30:00
Y	Rabbit	1:30:00
Y	Rabbit	1:30:00
Y	Rabbit	1:30:00
Y	Rabbit	1:30:00
Y	Rabbit	1:30:00
Y	Rabbit	1:30:00
Y	Rabbit	1:30:00
Y	Rabbit	1:30:00
Y	Rabbit	1:30:00
Y	Rabbit	1:30:00
Y	Rabbit	1:30:00
Y	Rabbit	1:30:00
Y	Rabbit	1:30:00
Y	Rabbit	1:30:00
Y	Rabbit	1:30:00
Y	Rabbit	1:30:00
Y	Rabbit	1:30:00
Y	Rabbit	1:30:00
Y	Rabbit	2:30:00
Y	Rabbit	2:30:00
Y	Rabbit	2:30:00
Y	Rabbit	2:30:00
Y	Rabbit	2:30:00
Y	Rabbit	2:30:00
Y	Rabbit	2:30:00
Y	Rabbit	2:30:00
Y	Rabbit	2:30:00
Y	Rabbit	2:30:00
Y	Rabbit	2:30:00
Y	Rabbit	2:30:00
Y	Rabbit	2:30:00
Y	Rabbit	2:30:00
Y	Rabbit	2:30:00
Y	Rabbit	2:30:00
Y	Rabbit	2:30:00
Y	Rabbit	2:30:00
Y	Rabbit	2:30:00
Y	Rabbit	2:30:00
Y	Rabbit	2:30:00
Y	Rabbit	2:30:00
Y	Rabbit	2:30:00
Y	Rabbit	2:30:00
Y	Rabbit	2:30:00
Y	Rabbit	2:30:00
Y	Rabbit	2:30:00
Y	Rabbit	2:30:00
Y	Rabbit	3:30:00
Y	Rabbit	3:30:00
Y	Rabbit	3:30:00
Y	Rabbit	3:30:00
Y	Rabbit	3:30:00
Y	Rabbit	3:30:00
Y	Rabbit	3:30:00
Y	Rabbit	3:30:00
Y	Rabbit	3:30:00
Y	Rabbit	3:30:00
Y	Rabbit	3:30:00
Y	Rabbit	3:30:00
Y	Rabbit	3:30:00
Y	Rabbit	3:30:00
Y	Rabbit	3:30:00
Y	Rabbit	3:30:00
Y	Rabbit	3:30:00
Y	Rabbit	3:30:00
Y	Rabbit	3:30:00
Y	Rabbit	3:30:00
Y	Rabbit	3:30:00
Y	Rabbit	3:30:00
Y	Rabbit	3:30:00
Y	Rabbit	3:30:00
Y	Rabbit	3:30:00
Y	Rabbit	3:30:00
Y	Rabbit	4:30:00
Y	Rabbit	4:30:00
Y	Rabbit	4:30:00
Y	Rabbit	4:30:00
Y	Rabbit	4:30:00
Y	Rabbit	4:30:00
Y	Rabbit	4:30:00
Y	Rabbit	4:30:00
Y	Rabbit	4:30:00
Y	Rabbit	4:30:00
Y	Rabbit	4:30:00
Y	Rabbit	4:30:00
Y	Rabbit	4:30:00
Y	Rabbit	4:30:00
Y	Rabbit	4:30:00
Y	Rabbit	4:30:00
Y	Rabbit	4:30:00
Y	Rabbit	4:30:00
Y	Rabbit	4:30:00
Y	Rabbit	4:30:00
Y	Rabbit	4:30:00
Y	Rabbit	4:30:00
Y	Rabbit	4:30:00
Y	Rabbit	4:30:00
Y	Rabbit	4:30:00
Y	Rabbit	5:30:00
Y	Rabbit	5:30:00
Y	Rabbit	5:30:00
Y	Rabbit	5:30:00
Y	Rabbit	5:30:00
Y	Rabbit	5:30:00
Y	Rabbit	5:30:00
Y	Rabbit	5:30:00
Y	Rabbit	5:30:00
Y	Rabbit	5:30:00
Y	Rabbit	5:30:00
Y	Rabbit	5:30:00
Y	Rabbit	5:30:00
Y	Rabbit	5:30:00
Y	Rabbit	5:30:00
Y	Rabbit	5:30:00
Y	Rabbit	5:30:00
Y	Rabbit	5:30:00
Y	Rabbit	5:30:00
Y	Rabbit	5:30:00
Y	Rabbit	5:30:00
Y	Rabbit	5:30:00
Y	Rabbit	5:30:00
Y	Rabbit	5:30:00
Y	Rabbit	5:30:00
Y	Rabbit	5:30:00
Y	Rabbit	5:30:00
Y	Rabbit	5:30:00
Y	Rabbit	5:30:00
Y	Rabbit	5:30:00
Y	Rabbit	5:30:00
Y	Rabbit	5:30:00
Y	Rabbit	6:30:00
Y	Rabbit	6:30:00
Y	Rabbit	6:30:00
Y	Rabbit	6:30:00
Y	Rabbit	6:30:00
Y	Rabbit	6:30:00
Y	Rabbit	6:30:00
Y	Rabbit	6:30:00
Y	Rabbit	6:30:00
Y	Rabbit	6:30:00
Y	Rabbit	6:30:00
Y	Rabbit	6:30:00
Y	Rabbit	6:30:00
Y	Rabbit	6:30:00
Y	Rabbit	6:30:00
Y	Rabbit	6:30:00
Y	Rabbit	6:30:00
Y	Rabbit	6:30:00
Y	Rabbit	6:30:00
Y	Rabbit	6:30:00
Y	Rabbit	6:30:00
Y	Rabbit	6:30:00
Y	Rabbit	6:30:00
Y	Rabbit	6:30:00
Y	Rabbit	6:30:00
Y	Rabbit	6:30:00
Y	Rabbit	6:30:00
Y	Rabbit	6:30:00
Y	Rabbit	6:30:00
Y	Rabbit	6:30:00
Y	Rabbit	6:30:00
Y	Rabbit	6:30:00
Y	Rabbit	6:30:00
Y	Rabbit	6:30:00
Y	Rabbit	6:30:00
Y	Rabbit	6:30:00
Y	Rabbit	6:30:00
Y	Rabbit	6:30:00
Y	Rabbit	6:30:00
Y	Rabbit	6:30:00
Y	Rabbit	7:30:00
Y	Rabbit	7:30:00
Y	Rabbit	7:30:00
Y	Rabbit	7:30:00
Y	Rabbit	7:30:00
Y	Rabbit	7:30:00
Y	Rabbit	7:30:00
Y	Rabbit	7:30:00
Y	Rabbit	7:30:00
Y	Rabbit	7:30:00
Y	Rabbit	7:30:00
Y	Rabbit	7:30:00
Y	Rabbit	7:30:00
Y	Rabbit	7:30:00
Y	Rabbit	7:30:00
Y	Rabbit	7:30:00
Y	Rabbit	7:30:00
Y	Rabbit	7:30:00
Y	Rabbit	7:30:00
Y	Rabbit	7:30:00
Y	Rabbit	7:30:00
Y	Rabbit	7:30:00
Y	Rabbit	7:30:00
Y	Rabbit	7:30:00
Y	Rabbit	7:30:00
Y	Rabbit	7:30:00
Y	Rabbit	7:30:00
Y	Rabbit	7:30:00
Y	Rabbit	7:30:00
Y	Rabbit	7:30:00
Y	Rabbit	7:30:00
Y	Rabbit	7:30:00
Y	Rabbit	7:30:00
Y	Rabbit	7:30:00
Y	Rabbit	7:30:00
Y	Rabbit	7:30:00
Y	Rabbit	7:30:00
Y	Rabbit	7:30:00
Y	Rabbit	7:30:00
Y	Rabbit	7:30:00
Y	Rabbit	7:30:00
Y	Rabbit	7:30:00
Y	Rabbit	7:30:00
Y	Rabbit	7:30:00
Y	Rabbit	7:30:00
Y	Rabbit	7:30:00
Y	Rabbit	8:30:00
Y	Rabbit	8:30:00
Y	Rabbit	8:30:00
Y	Rabbit	8:30:00
Y	Rabbit	8:30:00
Y	Rabbit	8:30:00
Y	Rabbit	8:30:00
Y	Rabbit	8:30:00
Y	Rabbit	8:30:00
Y	Rabbit	8:30:00
Y	Rabbit	8:30:00
Y	Rabbit	8:30:00
Y	Rabbit	8:30:00
Y	Rabbit	8:30:00
Y	Rabbit	8:30:00
Y	Rabbit	8:30:00
Y	Rabbit	8:30:00
Y	Rabbit	8:30:00
Y	Rabbit	8:30:00
Y	Rabbit	8:30:00
Y	Rabbit	8:30:00
Y	Rabbit	8:30:00
Y	Rabbit	8:30:00
Y	Rabbit	8:30:00
Y	Rabbit	8:30:00
Y	Rabbit	8:30:00
Y	Rabbit	9:30:00
Y	Rabbit	9:30:00
Y	Rabbit	9:30:00
Y	Rabbit	9:30:00
Y	Rabbit	9:30:00
Y	Rabbit	9:30:00
Y	Rabbit	9:30:00
Y	Rabbit	9:30:00
Y	Rabbit	9:30:00
Y	Rabbit	9:30:00
Y	Rabbit	9:30:00
Y	Rabbit	9:30:00
Y	Rabbit	9:30:00
Y	Rabbit	9:30:00
Y	Rabbit	9:30:00
Y	Rabbit	9:30:00
Y	Rabbit	9:30:00
Y	Rabbit	9:30:00
Y	Rabbit	9:30:00
Y	Rabbit	9:30:00
Y	Rabbit	9:30:00
Y	Rabbit	9:30:00
Y	Rabbit	9:30:00
Y	Rabbit	10:30:00
Y	Rabbit	10:30:00
Y	Rabbit	10:30:00
Y	Rabbit	10:30:00
Y	Rabbit	10:30:00
Y	Rabbit	10:30:00
Y	Rabbit	10:30:00
Y	Rabbit	10:30:00
Y	Rabbit	10:30:00
Y	Rabbit	10:30:00
Y	Rabbit	10:30:00
Y	Rabbit	10:30:00
Y	Rabbit	10:30:00
Y	Rabbit	10:30:00
Y	Rabbit	10:30:00
Y	Rabbit	10:30:00
Y	Rabbit	11:30:00
Y	Rabbit	11:30:00
Y	Rabbit	11:30:00
Y	Rabbit	11:30:00
Y	Rabbit	11:30:00
Y	Rabbit	11:30:00
Y	Rabbit	12:30:00
Y	Rabbit	12:30:00
Y	Rabbit	12:30:00
Y	Rabbit	12:30:00
Y	Rabbit	13:30:00
Y	Rabbit	13:30:00
Y	Rabbit	13:30:00
Y	Rabbit	13:30:00
Y	Rabbit	14:30:00
Y	Rabbit	14:30:00
Y	Rabbit	15:30:00
Y	Rabbit	15:30:00
Y	Rabbit	15:30:00
Y	Rabbit	15:30:00
Y	Rabbit	15:30:00
Y	Rabbit	16:30:00
Y	Rabbit	17:30:00
Y	Rabbit	17:30:00
Y	Rabbit	17:30:00
Y	Rabbit	17:30:00
Y	Rabbit	17:30:00
Y	Rabbit	18:30:00
Y	Rabbit	18:30:00
Y	Rabbit	19:30:00
Y	Rabbit	19:30:00
Y	Rabbit	19:30:00
Y	Rabbit	19:30:00
Y	Rabbit	19:30:00
Y	Rabbit	19:30:00
Y	Rabbit	19:30:00
Y	Rabbit	19:30:00
Y	Rabbit	19:30:00
Y	Rabbit	19:30:00
Y	Rabbit	19:30:00
Y	Rabbit	19:30:00
Y	Rabbit	20:30:00
Y	Rabbit	20:30:00
Y	Rabbit	20:30:00
Y	Rabbit	20:30:00
Y	Rabbit	20:30:00
Y	Rabbit	20:30:00
Y	Rabbit	20:30:00
Y	Rabbit	20:30:00
Y	Rabbit	20:30:00
Y	Rabbit	20:30:00
Y	Rabbit	20:30:00
Y	Rabbit	20:30:00
Y	Rabbit	20:30:00
Y	Rabbit	21:30:00
Y	Rabbit	21:30:00
Y	Rabbit	21:30:00
Y	Rabbit	21:30:00
Y	Rabbit	21:30:00
Y	Rabbit	21:30:00
Y	Rabbit	21:30:00
Y	Rabbit	21:30:00
Y	Rabbit	21:30:00
Y	Rabbit	21:30:00
Y	Rabbit	21:30:00
Y	Rabbit	21:30:00
Y	Rabbit	21:30:00
Y	Rabbit	21:30:00
Y	Rabbit	21:30:00
Y	Rabbit	22:30:00
Y	Rabbit	22:30:00
Y	Rabbit	22:30:00
Y	Rabbit	22:30:00
Y	Rabbit	22:30:00
Y	Rabbit	22:30:00
Y	Rabbit	22:30:00
Y	Rabbit	22:30:00
Y	Rabbit	22:30:00
Y	Rabbit	22:30:00
Y	Rabbit	22:30:00
Y	Rabbit	22:30:00
Y	Rabbit	22:30:00
Y	Rabbit	22:30:00
Y	Rabbit	22:30:00
Y	Rabbit	22:30:00
Y	Rabbit	22:30:00
Y	Rabbit	22:30:00
Y	Rabbit	22:30:00
Y	Rabbit	22:30:00
Y	Rabbit	22:30:00
Y	Rabbit	22:30:00
Y	Rabbit	22:30:00
Y	Rabbit	22:30:00
Y	Rabbit	22:30:00
Y	Rabbit	22:30:00
Y	Rabbit	22:30:00
Y	Rabbit	23:30:00
Y	Rabbit	23:30:00
Y	Rabbit	23:30:00
Y	Rabbit	23:30:00
Y	Rabbit	23:30:00
Y	Rabbit	23:30:00
Y	Rabbit	23:30:00
Y	Rabbit	23:30:00
Y	Rabbit	23:30:00
Y	Rabbit	23:30:00
Y	Rabbit	23:30:00
Y	Rabbit	23:30:00
Y	Rabbit	23:30:00
Y	Rabbit	23:30:00
Y	Rabbit	23:30:00
Y	Rabbit	23:30:00
Y	Rabbit	23:30:00
Y	Rabbit	23:30:00
Y	Rabbit	23:30:00
Y	Rabbit	23:30:00
Y	Rabbit	23:30:00
Y	Rabbit	23:30:00
Y	Rabbit	23:30:00
Y	Rabbit	23:30:00
Y	Rabbit	23:30:00
Y	Rabbit	23:30:00
N	Rabbit	7:30:00
N	Rabbit	7:30:00
N	Rabbit	19:30:00
N	Rabbit	21:30:00
