# Supplementary material for: Spatiotemporal relationships of coyotes and free-ranging domestic cats as indicators of conflict in Culver City, California
Source: PeerJ. 2022 Oct 7;10:e14169. doi: 10.7717/peerj.14169 (PMC9549883; doi:10.7717/peerj.14169)
Supplement: Supplemental Information 10 — This R script includes annotated methods for determining overlap in activity patterns between cats and coyotes versus cats and rabbits. It provides the relevant code for creating figures to illustrate the overlap in activity. [file peerj-10-14169-s010.zip]

Archive with 1 entries (1 files):
- Activity_Analyses.R
