# Supplementary material for: Spatiotemporal relationships of coyotes and free-ranging domestic cats as indicators of conflict in Culver City, California
Source: PeerJ. 2022 Oct 7;10:e14169. doi: 10.7717/peerj.14169 (PMC9549883; doi:10.7717/peerj.14169)
Supplement: Supplemental Information 10 — This R script includes annotated methods for determining overlap in activity patterns between cats and coyotes versus cats and rabbits. It provides the relevant code for creating figures to illustrate the overlap in activity. [file peerj-10-14169-s010.zip › Activity_Analyses.R]

rm(list=ls())

library(overlap)
library(chron)
library(dplyr)
library(circular)

# importing data from a file

activity_data <- read.csv("C:\\Rebecca\\Research\\Thesis\\Activity\\Activity.csv", header = TRUE, stringsAsFactors = F)

# look at the file you just imported to ensure everything looks good

head(activity_data)

# in addition, here is a summary of the variables for season and number of observations for each season:

table(activity_data$Species)

#convert to radians version 2 by adding new column called time_radians to data set

activity_data2 <- mutate(activity_data, time_radians=60*24*as.numeric(times(activity_data$Time))/1440*2*pi)

# run some analyses with the data!

coyote <- activity_data2$time_radians[activity_data2$Species == "Coyote"]

coyote

# lets look at the figure

densityPlot(coyote,  # densityPlot is the command; muledeer_all is defining the dataset (need to change for each species!)
            rug = TRUE,  # this statement includes the "rug" of observations on the x axis
            lwd = 1,  # 1 = regular line; 2 = bold line
            las = 1,  # orientation of numbers along y axis
            cex.lab = 1.3, # change font size of x and y axes
            cex.main = 1.4, # change font size of the figure title
            xlab = "Time of Day",  # label for x axis
            ylab = "Activity",  # label for y axis
            main = "Coyote Activity"  # title of figure
)


# 7. Saving figures

# Name figure
# Rename for each new figure
Figure_name_type = "coyote_activity.jpeg"  # Name figure and classify as jpeg

#  this starts the creation of the figure to be saved in working directory
#  adjust width and height, unit is in inches, high resolution
jpeg(Figure_name_type, width=5, height=5, units="in", res=300)
# Note that you can reduce the resolution if the file size is too large (e.g., try res = 100)

# Run your plot code here
densityPlot(coyote,  # densityPlot is the command; muledeer_all is defining the dataset (need to change for each species!)
            rug = TRUE,  # this statement includes the "rug" of observations on the x axis
            lwd = 1,  # 1 = regular line; 2 = bold line
            las = 1,  # orientation of numbers along y axis
            cex.lab = 1.3, # change font size of x and y axes
            cex.main = 1.4, # change font size of the figure title
            xlab = "Time of Day",  # label for x axis
            ylab = "Activity",  # label for y axis
            main = "Coyote Activity"  # title of figure
)

dev.off() # This goes with figure code at top and saves jpeg to working directory

#coyote green space

coyote_greenspace <- activity_data2$time_radians[activity_data2$Species == "Coyote" & activity_data2$Green.Space..y.n. == "Y"]

# Look at the new figure

densityPlot(coyote_greenspace,  # mule deer spring data
            rug = TRUE,  # this statement includes the "rug" of observations on the x axis
            lwd = 1,  # 1 = regular line; 2 = bold line
            las = 1,  # orientation of numbers along y axis
            cex.lab = 1.3, # change font size of x and y axes
            cex.main = 1.4, # change font size of the figure title
            xlab = "Time of day",  # label for x axis
            ylab = "Activity",  # label for y axis
            main = "Coyote Activity Green Space"  # title of figure
)

#coyote in non-green space

coyote_greenspace_no <- activity_data2$time_radians[activity_data2$Species == "Coyote" & activity_data2$Green.Space..y.n. == "N"]

# Look at the new figure

densityPlot(coyote_greenspace_no,  # mule deer spring data
            rug = TRUE,  # this statement includes the "rug" of observations on the x axis
            lwd = 1,  # 1 = regular line; 2 = bold line
            las = 1,  # orientation of numbers along y axis
            cex.lab = 1.3, # change font size of x and y axes
            cex.main = 1.4, # change font size of the figure title
            xlab = "Time of day",  # label for x axis
            ylab = "Activity",  # label for y axis
            main = "Coyote Activity Non-Green Space"  # title of figure
)

#cat activity all

cat <- activity_data2$time_radians[activity_data2$Species == "Cat"]

densityPlot(cat,rug = TRUE,  
            lwd = 1,  # 1 = regular line; 2 = bold line
            las = 1,  # orientation of numbers along y axis
            cex.lab = 1.3, # change font size of x and y axes
            cex.main = 1.4, # change font size of the figure title
            xlab = "Time of Day",  # label for x axis
            ylab = "Activity",  # label for y axis
            main = "Cat Activity"  # title of figure
)

#Name figure
# Rename for each new figure
cat_activity = "cat_activity.jpeg"  # Name figure and classify as jpeg

#  this starts the creation of the figure to be saved in working directory
#  adjust width and height, unit is in inches, high resolution
jpeg(cat_activity, width=5, height=5, units="in", res=300)
# Note that you can reduce the resolution if the file size is too large (e.g., try res = 100)

# Run your plot code here
densityPlot(cat,  # densityPlot is the command; muledeer_all is defining the dataset (need to change for each species!)
            rug = TRUE,  # this statement includes the "rug" of observations on the x axis
            lwd = 1,  # 1 = regular line; 2 = bold line
            las = 1,  # orientation of numbers along y axis
            cex.lab = 1.3, # change font size of x and y axes
            cex.main = 1.4, # change font size of the figure title
            xlab = "Time of Day",  # label for x axis
            ylab = "Activity",  # label for y axis
            main = "Cat Activity"  # title of figure
)

dev.off() # This goes with figure code at top and saves jpeg to working directory

#cat green space

cat_greenspace <- activity_data2$time_radians[activity_data2$Species == "Cat" & activity_data2$Green.Space..y.n. == "Y"]

# Look at the new figure

densityPlot(cat_greenspace,  # mule deer spring data
            rug = TRUE,  # this statement includes the "rug" of observations on the x axis
            lwd = 1,  # 1 = regular line; 2 = bold line
            las = 1,  # orientation of numbers along y axis
            cex.lab = 1.3, # change font size of x and y axes
            cex.main = 1.4, # change font size of the figure title
            xlab = "Time of day",  # label for x axis
            ylab = "Activity",  # label for y axis
            main = "Cat Activity Green Space"  # title of figure
)

#cat in non-green space

cat_greenspace_no <- activity_data2$time_radians[activity_data2$Species == "Cat" & activity_data2$Green.Space..y.n. == "N"]

# Look at the new figure

densityPlot(cat_greenspace_no,  # mule deer spring data
            rug = TRUE,  # this statement includes the "rug" of observations on the x axis
            lwd = 1,  # 1 = regular line; 2 = bold line
            las = 1,  # orientation of numbers along y axis
            cex.lab = 1.3, # change font size of x and y axes
            cex.main = 1.4, # change font size of the figure title
            xlab = "Time of day",  # label for x axis
            ylab = "Activity",  # label for y axis
            main = "Cat Activity Non-Green Space"  # title of figure
)

#rabbit all

rabbit <- activity_data2$time_radians[activity_data2$Species == "Rabbit"]

densityPlot(rabbit,rug = TRUE,  
            lwd = 1,  # 1 = regular line; 2 = bold line
            las = 1,  # orientation of numbers along y axis
            cex.lab = 1.3, # change font size of x and y axes
            cex.main = 1.4, # change font size of the figure title
            xlab = "Time of Day",  # label for x axis
            ylab = "Activity",  # label for y axis
            main = "Rabbit Activity"  # title of figure
)

#Name figure
# Rename for each new figure
rabbit_activity = "rabbit_activity.jpeg"  # Name figure and classify as jpeg

#  this starts the creation of the figure to be saved in working directory
#  adjust width and height, unit is in inches, high resolution
jpeg(rabbit_activity, width=5, height=5, units="in", res=300)
# Note that you can reduce the resolution if the file size is too large (e.g., try res = 100)

# Run your plot code here
densityPlot(rabbit, rug = TRUE,  
            lwd = 1,  # 1 = regular line; 2 = bold line
            las = 1,  # orientation of numbers along y axis
            cex.lab = 1.3, # change font size of x and y axes
            cex.main = 1.4, # change font size of the figure title
            xlab = "Time of Day",  # label for x axis
            ylab = "Activity",  # label for y axis
            main = "Rabbit Activity"  # title of figure
)

dev.off() 

#rabbit non GS

rabbit_no_GS <- activity_data2$time_radians[activity_data2$Species == "Rabbit" & activity_data2$Green.Space..y.n. == "N"]

rabbit_activity_no_GS = "rabbit_activity_no_GS.jpeg" 

jpeg(rabbit_activity_no_GS, width=5, height=5, units="in", res=300)

densityPlot(rabbit_no_GS, rug = TRUE,  
            lwd = 1,  
            las = 1,  
            cex.lab = 1.3, 
            cex.main = 1.4, 
            xlab = "Time of Day", 
            ylab = "Activity",  
            main = "Rabbit Activity Non-Greenspace")

dev.off() 

#opossum all

opossum <- activity_data2$time_radians[activity_data2$Species == "Opossum"]

densityPlot(opossum,rug = TRUE,  
            lwd = 1,  # 1 = regular line; 2 = bold line
            las = 1,  # orientation of numbers along y axis
            cex.lab = 1.3, # change font size of x and y axes
            cex.main = 1.4, # change font size of the figure title
            xlab = "Time of Day",  # label for x axis
            ylab = "Activity",  # label for y axis
            main = "Opossum Activity"  # title of figure
)

#save opossum image
opossum_activity = "opossum_activity.jpeg" 

jpeg(opossum_activity, width=5, height=5, units="in", res=300)

densityPlot(opossum, rug = TRUE,  
            lwd = 1,  
            las = 1,  
            cex.lab = 1.3, 
            cex.main = 1.4, 
            xlab = "Time of Day", 
            ylab = "Activity",  
            main = "Opossum Activity")

dev.off() 

#opossum GS
opossum_GS <- activity_data2$time_radians[activity_data2$Species == "Opossum" & activity_data2$Green.Space..y.n. == "Y"]

opossum_activity_GS = "opossum_activity_GS.jpeg" 

jpeg(opossum_activity_GS, width=5, height=5, units="in", res=300)

densityPlot(opossum_GS, rug = TRUE,  
            lwd = 1,  
            las = 1,  
            cex.lab = 1.3, 
            cex.main = 1.4, 
            xlab = "Time of Day", 
            ylab = "Activity",  
            main = "Opossum Activity Greenspace")

dev.off() 

#opossum activity nonGS

opossum_no_GS <- activity_data2$time_radians[activity_data2$Species == "Opossum" & activity_data2$Green.Space..y.n. == "N"]

opossum_activity_no_GS = "opossum_activity_no_GS.jpeg" 

jpeg(opossum_activity_no_GS, width=5, height=5, units="in", res=300)

densityPlot(opossum_no_GS, rug = TRUE,  
            lwd = 1,  
            las = 1,  
            cex.lab = 1.3, 
            cex.main = 1.4, 
            xlab = "Time of Day", 
            ylab = "Activity",  
            main = "Opossum Activity Non-Greenspace")

dev.off() 


# Plot Together -----------------------------------------------------------


#compare coyote and cat activity
overlapPlot(coyote, cat, main = "Coyote vs Cat Activity", 
            n.grid = 500, # number of points to base kernel on
            linet = c(1,2),  # smooth and dashed lines
            cex.lab = 1.3, cex.main = 1.4,
            xlab = "Time of day",
            ylab = "Activity",
            las = 1)  # changes orientation of y axis tick mark labels
legend('top', c("Coyote", "Cat"), lty=c(1,2), col = c(1,4), bty = 'n')

# For the legend, you can adjust the position on the figure and legend names as necessary

#compare coyote and cat activity in greenspace
overlapPlot(coyote_greenspace, cat_greenspace, main = "Coyote vs Cat Greenspace", 
            n.grid = 500, # number of points to base kernel on
            linet = c(1,2),  # smooth and dashed lines
            cex.lab = 1.3, cex.main = 1.4,
            xlab = "Time of day",
            ylab = "Activity",
            las = 1)  # changes orientation of y axis tick mark labels
legend('top', c("Coyote", "Cat"), lty=c(1,2), col = c(1,4), bty = 'n')
# Name figure
# Rename for each new figure
coyote_cat_GS_overlap = "coyote_cat_GS_overlap.jpeg" 

jpeg(coyote_cat_GS_overlap, width=5, height=5, units="in", res=300)

overlapPlot(coyote_greenspace, cat_greenspace, main = "Coyote vs Cat Greenspace", 
            n.grid = 500, # number of points to base kernel on
            linet = c(1,2),  # smooth and dashed lines
            cex.lab = 1.3, cex.main = 1.4,
            xlab = "Time of day",
            ylab = "Activity",
            las = 1)  # changes orientation of y axis tick mark labels
legend('top', c("Coyote", "Cat"), lty=c(1,2), col = c(1,4), bty = 'n')

dev.off()

#compare coyote and opossum activity

overlapPlot(coyote, opossum, main = "Coyote vs Opossum Activity", 
            n.grid = 500, 
            linet = c(1,2),  
            cex.lab = 1.3, cex.main = 1.4,
            xlab = "Time of day",
            ylab = "Activity",
            las = 1)  

legend('top', c("Coyote", "Opossum"), lty=c(1,2), col = c(1,4), bty = 'n')

#save image
coyote_opossum_overlap = "coyote_opossum_overlap.jpeg" 

jpeg(coyote_opossum_overlap, width=5, height=5, units="in", res=300)

overlapPlot(coyote, opossum, main = "Coyote vs Opossum Activity", 
            n.grid = 500, 
            linet = c(1,2),  
            cex.lab = 1.3, cex.main = 1.4,
            xlab = "Time of day",
            ylab = "Activity",
            las = 1)  

legend('top', c("Coyote", "Opossum"), lty=c(1,2), col = c(1,4), bty = 'n')

dev.off()

#compare coyote and rabbit activity

overlapPlot(coyote, rabbit, main = "Coyote vs Rabbit Activity", 
            n.grid = 500, 
            linet = c(1,2),  
            cex.lab = 1.3, cex.main = 1.4,
            xlab = "Time of day",
            ylab = "Activity",
            las = 1)  

legend('top', c("Coyote", "Rabbit"), lty=c(1,2), col = c(1,4), bty = 'n')

#save image
coyote_rabbit_overlap = "coyote_rabbit_overlap.jpeg" 

jpeg(coyote_rabbit_overlap, width=5, height=5, units="in", res=300)

overlapPlot(coyote, rabbit, main = "Coyote vs Rabbit Activity", 
            n.grid = 500, 
            linet = c(1,2),  
            cex.lab = 1.3, cex.main = 1.4,
            xlab = "Time of day",
            ylab = "Activity",
            las = 1)  

legend('top', c("Coyote", "Rabbit"), lty=c(1,2), col = c(1,4), bty = 'n')

dev.off()

# 11. We can quantify the amount of overlap

#overlap for coyote and cat
overlap <- overlapEst(coyote, cat)
overlap

# calculate for bootstrapped overlap statistic and confidence interval
# Note we are only doing 1,000 bootstraps -- for final analyses we'd want 10,000, but takes longer

coyote_boot <- resample(coyote, 10000)
cat_boot <- resample(cat, 10000)

# estimate overlap based on bootstrap sampling

coyote_cat_overlap_boot <- bootEst(coyote_boot, cat_boot, adjust = c(NA, 1, NA))
dim(coyote_cat_overlap_boot)

# Produce Dhat4 overlap statistic
# This is the overlap statistic you want to report

coyote_cat_BSmean <- colMeans(coyote_cat_overlap_boot)
coyote_cat_BSmean

# calculate confidence interval around you mean value

tmp <- coyote_cat_overlap_boot[ ,2]
bootCIlogit(overlap[2], tmp)

#overlap for coyote and rabbit
overlap_coyote_rabbit <- overlapEst(coyote, rabbit)
overlap_coyote_rabbit

coyote_boot <- resample(coyote, 10000)
rabbit_boot <- resample(rabbit, 10000)

coyote_rabbit_overlap_boot <- bootEst(coyote_boot, rabbit_boot, adjust = c(NA, 1, NA))
dim(coyote_rabbit_overlap_boot)

coyote_rabbit_BSmean <- colMeans(coyote_rabbit_overlap_boot)
coyote_rabbit_BSmean

tmp_1 <- coyote_rabbit_overlap_boot[ ,2]
bootCIlogit(overlap[2], tmp_1)
