# Supplementary material for: Spatiotemporal relationships of coyotes and free-ranging domestic cats as indicators of conflict in Culver City, California
Source: PeerJ. 2022 Oct 7;10:e14169. doi: 10.7717/peerj.14169 (PMC9549883; doi:10.7717/peerj.14169)
Supplement: Supplemental Information 12 — This dataset includes information about each site and their associated values of green space, camera height, number of cats, and number of rabbits. [file peerj-10-14169-s012.csv]

Camera	Start Date	Stop Date	GreenspacePropSTND	CamHeightSTND	CatsSTND	RabbitSTND
CAM12	12/13/2019	6/30/2020	-1.616	1.371183323	-0.557377161	-0.437926875
CAM13	12/13/2019	6/30/2020	1.552	0.430529856	-0.519588879	2.488503901
CAM17	12/13/2019	6/30/2020	-0.384	-1.161345242	0.047235353	-0.437926875
CAM2	12/13/2019	6/30/2020	-0.194	-1.233703201	0.273965028	-0.37566239
CAM20	12/13/2019	6/30/2020	1.229	-1.016629324	0.122811917	2.052652509
CAM21	12/13/2019	6/30/2020	1.317	-0.437765652	3.221451047	2.38472976
CAM22	12/13/2019	6/30/2020	0.98	-0.510123611	-0.519588879	-0.251133421
CAM23	12/13/2019	6/30/2020	-0.238	-0.727197488	-0.103917776	-0.437926875
CAM26	2/19/2020	6/30/2020	-1.161	0.719961692	0.009447071	-0.437926875
CAM28	12/13/2019	6/30/2020	-1.983	-1.161345242	-0.406224032	-0.437926875
CAM3	12/13/2019	6/30/2020	-0.56	-1.016629324	-0.519588845	-0.437926875
CAM30	12/13/2019	6/30/2020	0.569	0.719961692	-0.330647468	-0.437926875
CAM31	3/27/2020	6/30/2020	0.07	0.358171897	2.35232056	-0.437926875
CAM32	3/13/2020	6/30/2020	-0.399	-1.161345242	-0.557377161	-0.437926875
CAM33	12/13/2019	6/30/2020	1.449	1.877689036	-0.519588879	-0.188868937
CAM35	12/13/2019	6/30/2020	-0.267	0.86467761	-0.519588879	-0.437926875
CAM4	12/13/2019	6/30/2020	-0.575	-0.437765652	0.009447071	-0.417172047
CAM5	12/13/2019	6/30/2020	0.584	1.443541282	-0.444012314	-0.437926875
CAM6	12/13/2019	6/30/2020	-0.707	0.430529856	-0.557377161	-0.437926875
CAM9	12/13/2019	6/30/2020	0.334	0.647603733	-0.481800597	-0.437926875
