# Supplementary material for: Spatiotemporal relationships of coyotes and free-ranging domestic cats as indicators of conflict in Culver City, California
Source: PeerJ. 2022 Oct 7;10:e14169. doi: 10.7717/peerj.14169 (PMC9549883; doi:10.7717/peerj.14169)
Supplement: Supplemental Information 13 — This text file includes an occupancy matrix, with one value for each 30 day period of the study per each of the 20 sites. The occupancy matrix is followed by corresponding covariates. [file peerj-10-14169-s013.txt]

ch	Site	GSP	CamH	NumCat
0000000	CAM12	-1.616	1.371	-0.557
1111111	CAM13	1.552	0.431	-0.520
0000000	CAM17	-0.384	-1.161	0.047
0000011	CAM2	-0.194	-1.234	0.274
1100000	CAM20	1.229	-1.017	0.123
1111111	CAM21	1.317	-0.438	3.221
1000000	CAM22	0.980	-0.510	-0.520
0000000	CAM23	-0.238	-0.727	-0.104
0000000	CAM26	-1.161	0.720	0.009
0000000	CAM28	-1.983	-1.161	-0.406
0000010	CAM3	-0.560	-1.017	-0.520
0000001	CAM30	0.569	0.720	-0.331
...0000	CAM31	0.070	0.358	2.352
...0110	CAM32	-0.399	-1.161	-0.557
1001111	CAM33	1.449	1.878	-0.520
0000000	CAM35	-0.267	0.865	-0.520
0000000	CAM4	-0.575	-0.438	0.009
0000000	CAM5	0.584	1.444	-0.444
0000000	CAM6	-0.707	0.431	-0.557
0101100	CAM9	0.334	0.648	-0.482
