# Supplementary material for: Spatiotemporal relationships of coyotes and free-ranging domestic cats as indicators of conflict in Culver City, California
Source: PeerJ. 2022 Oct 7;10:e14169. doi: 10.7717/peerj.14169 (PMC9549883; doi:10.7717/peerj.14169)
Supplement: Supplemental Information 14 — This R script provides annotated code for the rabbit single-species occupancy models. [file peerj-10-14169-s014.zip]

Archive with 1 entries (1 files):
- OM_Rabbits.R
