# Supplementary material for: Spatiotemporal relationships of coyotes and free-ranging domestic cats as indicators of conflict in Culver City, California
Source: PeerJ. 2022 Oct 7;10:e14169. doi: 10.7717/peerj.14169 (PMC9549883; doi:10.7717/peerj.14169)
Supplement: Supplemental Information 15 — This R script provides annotated code for the coyote single-species occupancy models. [file peerj-10-14169-s015.zip › OM_Coyote.R]

#######################################################################
## Single Species Occupancy Models for 6 months, 30 days = occasion ###
#######################################################################

#Install relevant packages
install.packages("RMark", dependencies = T)
library(RMark)

#Identify correlations among covariates

#Testing correlations

cov <- read.csv("C:\\Rebecca\\Research\\Thesis\\OM\\OM_Final\\Covariates06.02.21.csv", header = T, stringsAsFactors = F)

#Cats

NumCat <- cov$CatsSTND

#Greenspace proportion

Greenspace <- cov$GreenspacePropSTND

# Camera height

CamHeight <- cov$CamHeightSTND


## Evaluate correlation among covariates

Final_Set_for_Correlation = cbind(Greenspace, CamHeight, NumCat)
# Final_Set_for_Correlation[1:20,1:3]

#  run Pearson's correlation matrix
cor(Final_Set_for_Correlation)

#Nothing has a correlation equal to or above +/- 0.6.


#############
## Coyotes ##
#############

#Bring in occupancy input file for coyote
occupancy_input_file = import.chdata("C:\\Rebecca\\Research\\Thesis\\OM\\OM_Final\\InputFile_Coyotes.txt", header = TRUE, field.names = NULL, field.types = c("f", "n", "n", "n"))

# I will evaluate all possible model combinations of 
# Parameter   Covariate
# psi         Greenspace + DistBH + NumCats
# p           CamHeight
# There will be a total of 16 models

# First we'll evaluate the intercept only model (null model/dot model)
# Note that occupancy models have two parameters: psi and p

# 1 Model -- psi Dot, p Dot 
psi.Dot_p.Dot = mark(occupancy_input_file, model = "Occupancy",
                     options = "SIMANNEAL",
                     model.parameters = list(Psi = list(formula = ~1),
                                             p = list(formula = ~1))) 

psi.Dot_p.Dot$results$beta  # beta estimates
psi.Dot_p.Dot$results$real  # real estimates


# 2 Model -- psi Greenspace, p Dot
psi.GS_p.Dot = mark(occupancy_input_file, model = "Occupancy",
                            options = "SIMANNEAL",
                            model.parameters = list(Psi = list(formula = ~GSP),
                                                    p = list(formula = ~1)))
psi.GS_p.Dot$results$beta
psi.GS_p.Dot$results$real

# 3 Model -- psi Dot, p CamHeight
psi.Dot_p.CamHeight = mark(occupancy_input_file, model = "Occupancy",
                           options = "SIMANNEAL",
                           model.parameters = list(Psi = list(formula = ~1),
                                                   p = list(formula = ~CamH)))
psi.Dot_p.CamHeight$results$beta
psi.Dot_p.CamHeight$results$real

# 4 Model -- psi GS, p CamHeight
psi.GS_p.CamHeight = mark(occupancy_input_file, model = "Occupancy",
                              options = "SIMANNEAL",
                              model.parameters = list(Psi = list(formula = ~GSP),
                                                      p = list(formula = ~CamH)))
psi.GS_p.CamHeight$results$beta
psi.GS_p.CamHeight$results$real

# 5 Model -- psi Greenspace + NumCat, p CamHeight
psi.GS.NumCat_p.CamHeight = mark(occupancy_input_file, model = "Occupancy",
                                                options = "SIMANNEAL",
                                                model.parameters = list(Psi = list(formula = ~GSP + NumCat),
                                                                        p = list(formula = ~CamH)))
psi.GS.NumCat_p.CamHeight$results$beta
psi.GS.NumCat_p.CamHeight$results$real

# 6 Model -- psi NumCat, p CamHeight
psi.NumCat_p.CamHeight = mark(occupancy_input_file, model = "Occupancy",
                                     options = "SIMANNEAL",
                                     model.parameters = list(Psi = list(formula = ~NumCat),
                                                             p = list(formula = ~CamH)))
psi.NumCat_p.CamHeight$results$beta
psi.NumCat_p.CamHeight$results$real

# 7 Model -- psi NumCat, p Dot
psi.NumCat_p.Dot = mark(occupancy_input_file, model = "Occupancy",
                              options = "SIMANNEAL",
                              model.parameters = list(Psi = list(formula = ~NumCat),
                                                      p = list(formula = ~1)))
psi.NumCat_p.Dot$results$beta
psi.NumCat_p.Dot$results$real


# 8 Model -- psi Greenspace + NumCat, p Dot
psi.GS.NumCat_p.Dot = mark(occupancy_input_file, model = "Occupancy",
                                         options = "SIMANNEAL",
                                         model.parameters = list(Psi = list(formula = ~GSP + NumCat),
                                                                 p = list(formula = ~1)))
psi.GS.NumCat_p.Dot$results$beta
psi.GS.NumCat_p.Dot$results$real


# Here is the AIC table with the models

multiple.model.results = collect.models()  # collect all models from above
multiple.model.results$model.table=model.table(multiple.model.results,model.name=F)
# call results to see summary table
options(width = 200)  # creates wider window to display results so that they do not wrap in R console
multiple.model.results  # Note that model numbers in output table are numbered alphabetically and do not correspond with model number labels above

#  Model averages psi
occupancy.groups.modelavg.Psi = model.average(multiple.model.results, "Psi", vcv=TRUE)
occupancy.groups.modelavg.Psi$estimates

# model averaged p 
occupancy.groups.modelavg.p = model.average(multiple.model.results, "p", vcv=TRUE)
occupancy.groups.modelavg.p$estimates

##########
## Cats ##
##########


#Bring in occupancy input file for cat
occupancy_input_file = import.chdata("C:\\Rebecca\\Research\\Thesis\\OM\\Rabbit_OM\\InputFile_Cats.txt", header = TRUE, field.names = NULL, field.types = c("f", "n", "n", "n"))

# I will evaluate all possible model combinations of 
# Parameter   Covariate
# psi         Greenspace + DistBH
# p           CamHeight
# There will be a total of 8 models

# First we'll evaluate the intercept only model
# Note that occupancy models have two parameters: psi and p

# 1 Model -- psi Dot, p Dot 
psi.Dot_p.Dot = mark(occupancy_input_file, model = "Occupancy",
                     options = "SIMANNEAL",
                     model.parameters = list(Psi = list(formula = ~1),
                                             p = list(formula = ~1))) 

psi.Dot_p.Dot$results$beta  # beta estimates
psi.Dot_p.Dot$results$real  # real estimates


# 2 Model -- psi Greenspace, p Dot
psi.GS_p.Dot = mark(occupancy_input_file, model = "Occupancy",
                            options = "SIMANNEAL",
                            model.parameters = list(Psi = list(formula = ~GSP),
                                                    p = list(formula = ~1)))
psi.GS_p.Dot$results$beta
psi.GS_p.Dot$results$real

# 3 Model -- psi NumRab, p Dot
psi.NumRab_p.Dot = mark(occupancy_input_file, model = "Occupancy",
                        options = "SIMANNEAL",
                        model.parameters = list(Psi = list(formula = ~NumRab),
                                                p = list(formula = ~1)))

psi.NumRab_p.Dot$results$beta
psi.NumRab_p.Dot$results$real

# 4 Model -- psi NumRab + Greenspace, p Dot
psi.NumRab.GS_p.Dot = mark(occupancy_input_file, model = "Occupancy",
                                   options = "SIMANNEAL",
                                   model.parameters = list(Psi = list(formula = ~NumRab + GSP),
                                                           p = list(formula = ~1)))
psi.NumRab.GS_p.Dot$results$beta
psi.NumRab.GS_p.Dot$results$real


# 5 Model -- psi Dot, p CamHeight
psi.Dot_p.CamHeight = mark(occupancy_input_file, model = "Occupancy",
                           options = "SIMANNEAL",
                           model.parameters = list(Psi = list(formula = ~1),
                                                   p = list(formula = ~CamH)))
psi.Dot_p.CamHeight$results$beta
psi.Dot_p.CamHeight$results$real

# 6 Model -- psi DistBH, p CamHeight
psi.NumRab_p.CamHeight = mark(occupancy_input_file, model = "Occupancy",
                              options = "SIMANNEAL",
                              model.parameters = list(Psi = list(formula = ~NumRab),
                                                      p = list(formula = ~CamH)))
psi.NumRab_p.CamHeight$results$beta
psi.NumRab_p.CamHeight$results$real

# 7 Model -- psi Greenspace, p CamHeight
psi.GS_p.CamHeight = mark(occupancy_input_file, model = "Occupancy",
                                  options = "SIMANNEAL",
                                  model.parameters = list(Psi = list(formula = ~GSP),
                                                          p = list(formula = ~CamH)))
psi.GS_p.CamHeight$results$beta
psi.GS_p.CamHeight$results$real

# 8 Model -- psi Greenspace + DistBH, p CamHeight
psi.NumRab.GS_p.CamHeight = mark(occupancy_input_file, model = "Occupancy",
                                         options = "SIMANNEAL",
                                         model.parameters = list(Psi = list(formula = ~GSP + NumRab),
                                                                 p = list(formula = ~CamH)))
psi.NumRab.GS_p.CamHeight$results$beta
psi.NumRab.GS_p.CamHeight$results$real

# Here is the AIC table with the models

multiple.model.results = collect.models()  # collect all models from above
multiple.model.results$model.table=model.table(multiple.model.results,model.name=F)
# call results to see summary table
options(width = 200)  # creates wider window to display results so that they do not wrap in R console
multiple.model.results  # Note that model numbers in output table are numbered alphabetically and do not correspond with model number labels above

#  Model averages psi
occupancy.groups.modelavg.Psi = model.average(multiple.model.results, "Psi", vcv=TRUE)
occupancy.groups.modelavg.Psi$estimates

# model averaged p 
occupancy.groups.modelavg.p = model.average(multiple.model.results, "p", vcv=TRUE)
occupancy.groups.modelavg.p$estimates
